# Supplementary material for: ﻿Thliphthisasapphus (Rubiaceae, Rubieae), a new species from Lefkada (Ionian Islands, Greece) and its ecological position
Source: PhytoKeys. 2024 Apr 9;241:65–79. doi: 10.3897/phytokeys.241.119144 (PMC11024513; doi:10.3897/phytokeys.241.119144)
Supplement: XML Treatment for Thliphthisa sapphus [file phytokeys.241.119144-treatment1.xml]

<!DOCTYPE tp:taxon-treatment
  PUBLIC "-//TaxonX//DTD Taxonomic Treatment Publishing DTD v0 20100105//EN" "tax-treatment-NSO.dtd">
<tp:taxon-treatment xmlns:tp="http://www.plazi.org/taxpub"><tp:treatment-meta><kwd-group><label>Taxon classification</label><kwd>
              <named-content content-type="kingdom">Plantae</named-content>
            </kwd><kwd>
              <named-content content-type="order">Gentianales</named-content>
            </kwd><kwd>
              <named-content content-type="family">Rubiaceae</named-content>
            </kwd></kwd-group><mixed-citation publication-type="journal"><person-group><name><surname>Gutermann</surname><given-names>Walter</given-names></name><name><surname>Jang</surname><given-names>Tae-Soo</given-names></name><name><surname>Kästner</surname><given-names>Arndt</given-names></name><name><surname>Prehsler</surname><given-names>David</given-names></name><name><surname>Reich</surname><given-names>Dieter</given-names></name><name><surname>Berger</surname><given-names>Andreas</given-names></name><name><surname>Flatscher</surname><given-names>Ruth</given-names></name><name><surname>Gilli</surname><given-names>Christian</given-names></name><name><surname>Hofbauer</surname><given-names>Markus</given-names></name><name><surname>Lachmayer</surname><given-names>Margarita</given-names></name><name><surname>Sander</surname><given-names>Ruth</given-names></name><name><surname>Sonnleitner</surname><given-names>Michaela</given-names></name><name><surname>Mucina</surname><given-names>Ladislav</given-names></name></person-group><article-title>﻿<italic><tp:taxon-name><tp:taxon-name-part taxon-name-part-type="genus" reg="Thliphthisa">Thliphthisa</tp:taxon-name-part><tp:taxon-name-part taxon-name-part-type="species" reg="sapphus">sapphus</tp:taxon-name-part></tp:taxon-name></italic> (<tp:taxon-name><tp:taxon-name-part taxon-name-part-type="family">Rubiaceae</tp:taxon-name-part></tp:taxon-name>, <tp:taxon-name><tp:taxon-name-part taxon-name-part-type="tribe">Rubieae</tp:taxon-name-part></tp:taxon-name>), a new species from Lefkada (Ionian Islands, Greece) and its ecological position</article-title><source>PhytoKeys</source><day>09</day><month>04</month><year>2024</year><volume>241</volume><fpage>65</fpage><lpage>79</lpage><pub-id pub-id-type="doi">10.3897/phytokeys.241.119144</pub-id></mixed-citation></tp:treatment-meta><tp:nomenclature><label>﻿</label><tp:taxon-name>
            <object-id xmlns:xlink="http://www.w3.org/1999/xlink" content-type="arpha" xlink:type="simple">73AAE8AB-E68E-5A22-A794-ED4F17509E4A</object-id>
            <tp:taxon-name-part taxon-name-part-type="genus" reg="Thliphthisa">Thliphthisa</tp:taxon-name-part>
            <tp:taxon-name-part taxon-name-part-type="species" reg="sapphus">sapphus</tp:taxon-name-part>
            <object-id xmlns:xlink="http://www.w3.org/1999/xlink" content-type="ipni" xlink:type="simple">urn:lsid:ipni.org:names:77339919-1</object-id>
          </tp:taxon-name><tp:taxon-authority>Gutermann</tp:taxon-authority><tp:taxon-status xmlns:xlink="http://www.w3.org/1999/xlink" xlink:type="simple">sp. nov.</tp:taxon-status><xref ref-type="fig" rid="F1">Figs 1</xref><xref ref-type="fig" rid="F2">, 2</xref><xref ref-type="fig" rid="F3">, 3</xref><xref ref-type="fig" rid="F4">, 4B, C</xref></tp:nomenclature><tp:treatment-sec sec-type="material" id="SECID0EGCAE"><title>Type.</title><p>Greece. Ionian Islands: Nom. Lefkada, Lefkada, Halbinsel Lefkátas, Hangkante über der Westküste WNW ober Aghios Nikólaos Níras (NNE Akr. Dhoukáto, ca. 8 km SSW Atháni), <named-content xmlns:xlink="http://www.w3.org/1999/xlink" content-type="dwc:verbatimCoordinates" xlink:type="simple"><named-content content-type="geo-json" specific-use="{&#34;type&#34;:&#34;Point&#34;,&#34;coordinates&#34;:[20.551667,38.595278]}" id="NCID0EPCAE" xlink:type="simple">38°35'43"N, 20°33'06"E</named-content></named-content>, meerseitige Kalkfelsfluren, ca. 230 m elev., 24 May 2000, W. Gutermann et al. 35241 (holotype: <ext-link xmlns:xlink="http://www.w3.org/1999/xlink" xlink:href="https://wu.jacq.org/WU0154346" ext-link-type="uri" xlink:type="simple">WU 0154346</ext-link>; isotypes: ATH, K, M, LD, UPA, herb. Gutermann).</p></tp:treatment-sec><tp:treatment-sec sec-type="description" id="SECID0EZCAE"><title>Description.</title><p>Generis <italic><tp:taxon-name><tp:taxon-name-part taxon-name-part-type="genus" reg="Thliphthisae">Thliphthisae</tp:taxon-name-part></tp:taxon-name></italic> species nova: <bold><italic>suffrutex</italic></bold> nanus, laxe aut densius pulvinatus e caudice valde lignoso multicaulis; <bold><italic>caulibus</italic></bold> scabris, dense et aeque foliatis usque ad apicem; <bold><italic>foliis</italic></bold> verticillatis quaternis vel senis, leniter crassiusculis, anguste oblanceolatis brevissime apiculatis, modice setosis; <bold><italic>floribus</italic></bold> solitariis sessilibus; <bold><italic>corollis</italic></bold> hypocrateriformibus, albis, extus setosis; <bold><italic>staminibus</italic></bold> in medio corollae inserta, antheris luteis; <bold><italic>ovariis</italic></bold> ± dense setosis praesertim ad apicem versus, stylo manifeste bifido stigmatibus breviter ellipsoideis. – Chromosomatum numerus 2<italic>n</italic> = 44, scil. species tetraploidea. Crescit in declivibus apricis saxosis insulae Leucas Graeciae. Floret mense Maio &amp; Junio.</p><fig id="F1" position="float" orientation="portrait"><object-id xmlns:xlink="http://www.w3.org/1999/xlink" content-type="doi" xlink:type="simple">10.3897/phytokeys.241.119144.figure1</object-id><object-id xmlns:xlink="http://www.w3.org/1999/xlink" content-type="arpha" xlink:type="simple">93041A90-EA19-5DC8-AC26-30D2775E3090</object-id><label>Figure 1.</label><caption><p>Illustration of <italic><tp:taxon-name><tp:taxon-name-part taxon-name-part-type="genus" reg="Thliphthisa">Thliphthisa</tp:taxon-name-part><tp:taxon-name-part taxon-name-part-type="species" reg="sapphus">sapphus</tp:taxon-name-part></tp:taxon-name></italic>, based on the type material <bold>A</bold> whole plant <bold>B</bold> whole plant with vegetative and flowering shoots <bold>C</bold> vegetative shoot <bold>D</bold> detail of stem of vegetative shoot <bold>E</bold> flowering shoot <bold>F</bold> detail of stem of flowering shoot <bold>G</bold> flower <bold>H</bold> dissected flower (drawings by A. Kästner).</p></caption><graphic xmlns:xlink="http://www.w3.org/1999/xlink" xlink:href="phytokeys-241-065_article-119144__-g001.jpg" position="float" orientation="portrait" xlink:type="simple" id="oo_1022507.jpg"><uri content-type="original_file" xlink:type="simple">https://binary.pensoft.net/fig/1022507</uri></graphic></fig><p>Caespitose, suffruticose cushions with lignified rootstock and numerous slender ± short herbaceous shoots, up to 6 cm tall (in cultivation up to 10 cm), internodes scabrous, shorter than leaves (in cultivation somewhat longer), leaves regularly spaced, internodes with retrorse indumentum of minute setose hairs approx. 0.1 mm in length, retrose on vegetative and antrorse on flowering shoots. <bold><italic>Leaves</italic></bold> and leaf-like stipules in rather closely-spaced whorls of (4–)6, sessile, more or less succulent in life, linear to narrowly oblanceolate, 0.8–1(1.2) × 4–5(7) mm with short-apiculate apex, with sparsely setose margins and lower mid-ribs. <bold><italic>Inflorescence</italic></bold> terminal, frondose, cymes on short setose peduncles ca. 1–3 mm long, the individual cymes reduced to solitary flowers; <bold><italic>flowers</italic></bold> sessile, subtended by 4 setose prophylls; <bold><italic>calyx</italic></bold> reduced; <bold><italic>corolla</italic></bold> 4-merous, salverform, (crème-)white, externally ± densely setose with patent hairs 0.2–0.3 mm long, internally glabrous, the tube 2.5–3.5 mm long, the lobes ca. 1 mm long; <bold><italic>anthers</italic></bold> 4, yellow, glabrous, ca. 0,8 mm long, included in the tube, filaments ca. 0,8 mm long, inserted ca. 2/3 of the tube; <bold><italic>style</italic></bold> glabrous, bifid, the last ca. 0.5 mm free, the 2 stigmas slightly elongated to ellipsoid, included in the tube; <bold><italic>ovary</italic></bold> ca. 1.3 mm long, apically truncate, ± densely setose especially towards the apex, with patent hairs 0.2–0.3 mm long. Mature infructescence and <bold>fruits</bold> unknown.</p><fig id="F2" position="float" orientation="portrait"><object-id xmlns:xlink="http://www.w3.org/1999/xlink" content-type="doi" xlink:type="simple">10.3897/phytokeys.241.119144.figure2</object-id><object-id xmlns:xlink="http://www.w3.org/1999/xlink" content-type="arpha" xlink:type="simple">869C9909-FB13-5233-B1D8-195F7713E0F3</object-id><label>Figure 2.</label><caption><p>Habit and flowers of <italic><tp:taxon-name><tp:taxon-name-part taxon-name-part-type="genus" reg="Thliphthisa">Thliphthisa</tp:taxon-name-part><tp:taxon-name-part taxon-name-part-type="species" reg="sapphus">sapphus</tp:taxon-name-part></tp:taxon-name></italic><bold>A</bold> old individual of <italic><tp:taxon-name><tp:taxon-name-part taxon-name-part-type="genus" reg="Thliphthisa">Th.</tp:taxon-name-part><tp:taxon-name-part taxon-name-part-type="species" reg="sapphus">sapphus</tp:taxon-name-part></tp:taxon-name></italic> with a thick lignified rootstock <bold>B</bold> flowers of <italic><tp:taxon-name><tp:taxon-name-part taxon-name-part-type="genus" reg="Thliphthisa">Th.</tp:taxon-name-part><tp:taxon-name-part taxon-name-part-type="species" reg="sapphus">sapphus</tp:taxon-name-part></tp:taxon-name></italic> exhibiting the characteristic indumentum on the corolla (photographs by M. Sonnleitner).</p></caption><graphic xmlns:xlink="http://www.w3.org/1999/xlink" xlink:href="phytokeys-241-065_article-119144__-g002.jpg" position="float" orientation="portrait" xlink:type="simple" id="oo_1022508.jpg"><uri content-type="original_file" xlink:type="simple">https://binary.pensoft.net/fig/1022508</uri></graphic></fig></tp:treatment-sec><tp:treatment-sec sec-type="Affinities of Thliphthisa sapphus" id="SECID0ETHAE"><title>Affinities of <italic><tp:taxon-name><tp:taxon-name-part taxon-name-part-type="genus" reg="Thliphthisa">Thliphthisa</tp:taxon-name-part><tp:taxon-name-part taxon-name-part-type="species" reg="sapphus">sapphus</tp:taxon-name-part></tp:taxon-name></italic>.</title><p>Due to the chamaephytic habit, with leaves (and leaf-like stipules) in rather closely-spaced whorls of 4–6, the presence of prophylls at the base of the sessile 4-merous flowers and the apically truncate ovary, <italic><tp:taxon-name><tp:taxon-name-part taxon-name-part-type="genus" reg="Thliphthisa">Thliphthisa</tp:taxon-name-part><tp:taxon-name-part taxon-name-part-type="species" reg="sapphus">sapphus</tp:taxon-name-part></tp:taxon-name></italic> belongs to the subclade of the "<italic><tp:taxon-name><tp:taxon-name-part taxon-name-part-type="genus" reg="Sherardia">Sherardia</tp:taxon-name-part></tp:taxon-name></italic> clade" (<xref ref-type="bibr" rid="B20">Manen et al. 1994</xref>; <xref ref-type="bibr" rid="B24">Natali et al. 1995</xref>), which is now classified as genus <italic><tp:taxon-name><tp:taxon-name-part taxon-name-part-type="genus" reg="Thliphthisa">Thliphthisa</tp:taxon-name-part></tp:taxon-name></italic> (<xref ref-type="bibr" rid="B6">Del Guacchio and Caputo 2020</xref>). Within this group defined by <xref ref-type="bibr" rid="B26">Schönbeck-Temesy and Ehrendorfer (1985)</xref>, the new species belongs to a group of chamaephytic taxa with presumably plesiomorphic flower structures, sharing well-developed corolla tubes and slightly elongated (not globose) stigmata. This group comprises <italic><tp:taxon-name><tp:taxon-name-part taxon-name-part-type="genus" reg="Thliphthisa">Th.</tp:taxon-name-part><tp:taxon-name-part taxon-name-part-type="species" reg="crassula">crassula</tp:taxon-name-part></tp:taxon-name></italic> (Greuter &amp; Zaffran) P.Caputo &amp; Del Guacchio, <italic><tp:taxon-name><tp:taxon-name-part taxon-name-part-type="genus" reg="Thliphthisa">Th.</tp:taxon-name-part><tp:taxon-name-part taxon-name-part-type="species" reg="tournefortii">tournefortii</tp:taxon-name-part></tp:taxon-name></italic> (Sieber) P.Caputo &amp; Del Guacchio (group A of the former study), <italic><tp:taxon-name><tp:taxon-name-part taxon-name-part-type="genus" reg="Thliphthisa">Th.</tp:taxon-name-part><tp:taxon-name-part taxon-name-part-type="species" reg="baenitzii">baenitzii</tp:taxon-name-part></tp:taxon-name></italic> (Heldr. ex Boiss.) P.Caputo &amp; Del Guacchio and <italic><tp:taxon-name><tp:taxon-name-part taxon-name-part-type="genus" reg="Thliphthisa">Th.</tp:taxon-name-part><tp:taxon-name-part taxon-name-part-type="species" reg="muscosa">muscosa</tp:taxon-name-part></tp:taxon-name></italic> (Boiss. &amp; Heldr.) P.Caputo &amp; Del Guacchio (group B). Other species with similar flower morphology are xeromorphic subshrubs deviating by their broomrape-like appearance.</p><p><italic><tp:taxon-name><tp:taxon-name-part taxon-name-part-type="genus" reg="Thliphthisa">Thliphthisa</tp:taxon-name-part><tp:taxon-name-part taxon-name-part-type="species" reg="sapphus">sapphus</tp:taxon-name-part></tp:taxon-name></italic> is most similar to <italic><tp:taxon-name><tp:taxon-name-part taxon-name-part-type="genus" reg="Thliphthisa">Th.</tp:taxon-name-part><tp:taxon-name-part taxon-name-part-type="species" reg="baenitzii">baenitzii</tp:taxon-name-part></tp:taxon-name></italic>, but is readily distinguished by mericarps and corolla being ± densely setose (vs. glabrous), by its longer corolla of approximately 3.5–4.5 mm (vs. 2.5–3.5 mm in <italic><tp:taxon-name><tp:taxon-name-part taxon-name-part-type="genus" reg="Thliphthisa">Th.</tp:taxon-name-part><tp:taxon-name-part taxon-name-part-type="species" reg="baenitzii">baenitzii</tp:taxon-name-part></tp:taxon-name></italic>; <xref ref-type="bibr" rid="B10">Ehrendorfer and Krendl (1976)</xref>, own measurements; the corolla length of 3–4 mm as given in <xref ref-type="bibr" rid="B26">Schönbeck-Temesy and Ehrendorfer (1985)</xref> is erroneous) and, in particular, by its tetraploid chromosome number that so far is unique within <italic><tp:taxon-name><tp:taxon-name-part taxon-name-part-type="genus" reg="Thliphthisa">Thliphthisa</tp:taxon-name-part></tp:taxon-name></italic> (see below). <italic><tp:taxon-name><tp:taxon-name-part taxon-name-part-type="genus" reg="Thliphthisa">Thliphthisa</tp:taxon-name-part><tp:taxon-name-part taxon-name-part-type="species" reg="muscosa">muscosa</tp:taxon-name-part></tp:taxon-name></italic> is also similar, but is well differentiated from both by its laxer growth, longer and ± erect flowering stems and distinctly longer, linear leaves.</p></tp:treatment-sec><tp:treatment-sec sec-type="material" id="SECID0EXMAE"><title>Specimens examined.</title><p>Additional gatherings (paratypes). Same locality as holotype: 10 November 1994, W. Gutermann et al. 28787 (<ext-link xmlns:xlink="http://www.w3.org/1999/xlink" xlink:href="https://wu.jacq.org/WU0154344" ext-link-type="uri" xlink:type="simple">WU 0154344</ext-link>, herb. Gutermann 28787); 14 July 1996: E. Hörandl 7766 (ATHU, <ext-link xmlns:xlink="http://www.w3.org/1999/xlink" xlink:href="https://wu.jacq.org/WU0154343" ext-link-type="uri" xlink:type="simple">WU 0154343</ext-link>, herb. Gutermann 80000); 26 April 2011: W. Gutermann et al. 39920 (<ext-link xmlns:xlink="http://www.w3.org/1999/xlink" xlink:href="https://wu.jacq.org/WU0154345" ext-link-type="uri" xlink:type="simple">WU 0154345</ext-link>, herb. Gutermann 39920).</p></tp:treatment-sec><tp:treatment-sec sec-type="distribution" id="SECID0EMNAE"><title>Distribution and biogeographic considerations.</title><p>To our present knowledge <italic><tp:taxon-name><tp:taxon-name-part taxon-name-part-type="genus" reg="Thliphthisa">Thliphthisa</tp:taxon-name-part><tp:taxon-name-part taxon-name-part-type="species" reg="sapphus">sapphus</tp:taxon-name-part></tp:taxon-name></italic> is restricted to a small area around the type locality on the western edge of the Lefkátas Peninsula in south-western Lefkada. Restricted distribution is common in the genus <italic><tp:taxon-name><tp:taxon-name-part taxon-name-part-type="genus" reg="Thliphthisa">Thliphthisa</tp:taxon-name-part></tp:taxon-name></italic> which generally comprises eastern Mediterranean oreophytes distributed east of the Adriatic Sea and reaching the Alborz Mts. of northern Iran (see maps in <xref ref-type="bibr" rid="B26">Schönbeck-Temesy and Ehrendorfer (1985)</xref>: figs 9–12). Only three species with more derived flower characters (shortened corolla tubes and globose stigmata) occupy larger areas, notably <italic><tp:taxon-name><tp:taxon-name-part taxon-name-part-type="genus" reg="Thliphthisa">Th.</tp:taxon-name-part><tp:taxon-name-part taxon-name-part-type="species" reg="chlorantha">chlorantha</tp:taxon-name-part></tp:taxon-name></italic> (Boiss. &amp; Heldr.) P.Caputo &amp; Del Guacchio and <italic><tp:taxon-name><tp:taxon-name-part taxon-name-part-type="genus" reg="Thliphthisa">Th.</tp:taxon-name-part><tp:taxon-name-part taxon-name-part-type="species" reg="rupestris">rupestris</tp:taxon-name-part></tp:taxon-name></italic> (Vis.) P.Caputo &amp; Del Guacchio (NW Balkan mountain ranges), and especially <italic><tp:taxon-name><tp:taxon-name-part taxon-name-part-type="genus" reg="Thliphthisa">Th.</tp:taxon-name-part><tp:taxon-name-part taxon-name-part-type="species" reg="purpurea">purpurea</tp:taxon-name-part></tp:taxon-name></italic> (L.) P.Caputo &amp; Del Guacchio (Balkan Peninsula and Apennines to southern and south-western Alps). Apart from three Iranian species, all other species are scattered around the east Mediterranean Basin and have a more restricted distribution. This is especially true for the taxa that are morphologically most similar to <italic><tp:taxon-name><tp:taxon-name-part taxon-name-part-type="genus" reg="Thliphthisa">Th.</tp:taxon-name-part><tp:taxon-name-part taxon-name-part-type="species" reg="sapphus">sapphus</tp:taxon-name-part></tp:taxon-name></italic> and that are known only from single mountain stocks: <italic><tp:taxon-name><tp:taxon-name-part taxon-name-part-type="genus" reg="Thliphthisa">Th.</tp:taxon-name-part><tp:taxon-name-part taxon-name-part-type="species" reg="baenitzii">baenitzii</tp:taxon-name-part></tp:taxon-name></italic> on Mt. Patéras and <italic><tp:taxon-name><tp:taxon-name-part taxon-name-part-type="genus" reg="Thliphthisa">Th.</tp:taxon-name-part><tp:taxon-name-part taxon-name-part-type="species" reg="muscosa">muscosa</tp:taxon-name-part></tp:taxon-name></italic> on Mt. Olympus.</p><p>These three Hellenic steno-endemics form the north-western counterpart of the South Aegean <italic><tp:taxon-name><tp:taxon-name-part taxon-name-part-type="genus" reg="Thliphthisa">Th.</tp:taxon-name-part><tp:taxon-name-part taxon-name-part-type="species" reg="tournefortii">tournefortii</tp:taxon-name-part></tp:taxon-name></italic> and its local Cretan relative <italic><tp:taxon-name><tp:taxon-name-part taxon-name-part-type="genus" reg="Thliphthisa">Th.</tp:taxon-name-part><tp:taxon-name-part taxon-name-part-type="species" reg="crassula">crassula</tp:taxon-name-part></tp:taxon-name></italic> (the latter two constitute group A of <xref ref-type="bibr" rid="B26">Schönbeck-Temesy and Ehrendorfer (1985)</xref>). <italic><tp:taxon-name><tp:taxon-name-part taxon-name-part-type="genus" reg="Thliphthisa">Thliphthisa</tp:taxon-name-part><tp:taxon-name-part taxon-name-part-type="species" reg="tournefortii">tournefortii</tp:taxon-name-part></tp:taxon-name></italic> is a species of peculiar distribution (map in <xref ref-type="bibr" rid="B25">Runemark (1969</xref>: 115); <xref ref-type="bibr" rid="B15">Greuter (1971)</xref>) that can be associated chorologically with a “mesogaeic” element and, consequently, with a differentiation dating back to the Miocene (<xref ref-type="bibr" rid="B14">Greuter 1970</xref>). The same may be assumed for the above-mentioned more northern taxa <italic><tp:taxon-name><tp:taxon-name-part taxon-name-part-type="genus" reg="Thliphthisa">Th.</tp:taxon-name-part><tp:taxon-name-part taxon-name-part-type="species" reg="baenitzii">baenitzii</tp:taxon-name-part></tp:taxon-name></italic>, <italic><tp:taxon-name><tp:taxon-name-part taxon-name-part-type="genus" reg="Thliphthisa">Th.</tp:taxon-name-part><tp:taxon-name-part taxon-name-part-type="species" reg="muscosa">muscosa</tp:taxon-name-part></tp:taxon-name></italic> and <italic><tp:taxon-name><tp:taxon-name-part taxon-name-part-type="genus" reg="Thliphthisa">Th.</tp:taxon-name-part><tp:taxon-name-part taxon-name-part-type="species" reg="sapphus">sapphus</tp:taxon-name-part></tp:taxon-name></italic> sharing the more primitive flower structures with <italic><tp:taxon-name><tp:taxon-name-part taxon-name-part-type="genus" reg="Thliphthisa">Th.</tp:taxon-name-part><tp:taxon-name-part taxon-name-part-type="species" reg="tournefortii">tournefortii</tp:taxon-name-part></tp:taxon-name></italic>. The connections between these “sisters” are bridged geographically by another steno-endemic, still undescribed <italic><tp:taxon-name><tp:taxon-name-part taxon-name-part-type="genus" reg="Thliphthisa">Thliphthisa</tp:taxon-name-part></tp:taxon-name></italic> species (Gutermann et al., in prep.) of Aetolia that, in habit and foliage, approaches the Cretan <italic><tp:taxon-name><tp:taxon-name-part taxon-name-part-type="genus" reg="Thliphthisa">Th.</tp:taxon-name-part><tp:taxon-name-part taxon-name-part-type="species" reg="crassula">crassula</tp:taxon-name-part></tp:taxon-name></italic>. Thus, <italic><tp:taxon-name><tp:taxon-name-part taxon-name-part-type="genus" reg="Thliphthisa">Th.</tp:taxon-name-part><tp:taxon-name-part taxon-name-part-type="species" reg="sapphus">sapphus</tp:taxon-name-part></tp:taxon-name></italic> constitutes the westernmost outpost of this cluster of Greek steno-endemics. They underline the importance of cliffs as refugial habitats for poorly-competitive old chamaephytes (informally referred to as “Old ladies of the rocks”) through the times (as e.g. discussed in <xref ref-type="bibr" rid="B4">Davis (1951)</xref> and <xref ref-type="bibr" rid="B30">Snogerup (1971)</xref>).</p></tp:treatment-sec><tp:treatment-sec sec-type="etymology" id="SECID0EOUAE"><title>Etymology.</title><p>The epithet commemorates Sappho, the most famous poetess of the Classical Hellenic Era and refers to the traditional (though non-historical) believe she suicidally threw herself from the white cliffs of Lefkátas because of unrequited love for beautiful young Phaon. The epithet is in genitive spelling. The genitive in classical Latin also is "Sapphūs", as testified in the poem delivered as "incerti avctoris epistvla Sapphvs ad Phaonem" in Ovid’s Epistolae Heroidum no. 15.</p></tp:treatment-sec><tp:treatment-sec sec-type="Karyology" id="SECID0ETUAE"><title>Karyology.</title><p>The chromosome number of <italic><tp:taxon-name><tp:taxon-name-part taxon-name-part-type="genus" reg="Thliphthisa">Thliphthisa</tp:taxon-name-part><tp:taxon-name-part taxon-name-part-type="species" reg="sapphus">sapphus</tp:taxon-name-part></tp:taxon-name></italic> is here determined as 2<italic>n</italic> = 4<italic>x</italic> = 44. The base chromosome number of <italic>x</italic> = 11 was found in all previously investigated representatives of the genus <italic><tp:taxon-name><tp:taxon-name-part taxon-name-part-type="genus" reg="Thliphthisa">Thliphthisa</tp:taxon-name-part></tp:taxon-name></italic> [i.e. all sub <italic><tp:taxon-name><tp:taxon-name-part taxon-name-part-type="genus" reg="Asperula">Asperula</tp:taxon-name-part></tp:taxon-name></italic>: <italic><tp:taxon-name><tp:taxon-name-part taxon-name-part-type="genus" reg="Thliphthisa">Th.</tp:taxon-name-part><tp:taxon-name-part taxon-name-part-type="species" reg="chlorantha">chlorantha</tp:taxon-name-part></tp:taxon-name></italic>, <italic><tp:taxon-name><tp:taxon-name-part taxon-name-part-type="genus" reg="Thliphthisa">Th.</tp:taxon-name-part><tp:taxon-name-part taxon-name-part-type="species" reg="muscosa">muscosa</tp:taxon-name-part></tp:taxon-name></italic> (<xref ref-type="bibr" rid="B12">Faure and Pietrera 1969</xref>), <italic><tp:taxon-name><tp:taxon-name-part taxon-name-part-type="genus" reg="Thliphthisa">Th.</tp:taxon-name-part><tp:taxon-name-part taxon-name-part-type="species" reg="purpurea">purpurea</tp:taxon-name-part></tp:taxon-name></italic>, <italic><tp:taxon-name><tp:taxon-name-part taxon-name-part-type="genus" reg="Thliphthisa">Th.</tp:taxon-name-part><tp:taxon-name-part taxon-name-part-type="species" reg="rupestris">rupestris</tp:taxon-name-part></tp:taxon-name></italic> (<xref ref-type="bibr" rid="B22">Moore 1982</xref>), <italic><tp:taxon-name><tp:taxon-name-part taxon-name-part-type="genus" reg="Thliphthisa">Th.</tp:taxon-name-part><tp:taxon-name-part taxon-name-part-type="species" reg="crassula">crassula</tp:taxon-name-part></tp:taxon-name></italic>, <italic><tp:taxon-name><tp:taxon-name-part taxon-name-part-type="genus" reg="Thliphthisa">Th.</tp:taxon-name-part><tp:taxon-name-part taxon-name-part-type="species" reg="tournefortii">tournefortii</tp:taxon-name-part></tp:taxon-name></italic> (<xref ref-type="bibr" rid="B5">Montmollin 1986</xref>), <italic><tp:taxon-name><tp:taxon-name-part taxon-name-part-type="genus" reg="Thliphthisa">Th.</tp:taxon-name-part><tp:taxon-name-part taxon-name-part-type="species" reg="baenitzii">baenitzii</tp:taxon-name-part></tp:taxon-name></italic> (<xref ref-type="bibr" rid="B3">Constantinidis et al. 1997</xref>), <italic><tp:taxon-name><tp:taxon-name-part taxon-name-part-type="genus" reg="Thliphthisa">Th.</tp:taxon-name-part><tp:taxon-name-part taxon-name-part-type="species" reg="antalyensis">antalyensis</tp:taxon-name-part></tp:taxon-name></italic> (Ehrend.) P.Caputo &amp; Del Guacchio, <italic><tp:taxon-name><tp:taxon-name-part taxon-name-part-type="genus" reg="Thliphthisa">Th.</tp:taxon-name-part><tp:taxon-name-part taxon-name-part-type="species" reg="brevifolia">brevifolia</tp:taxon-name-part></tp:taxon-name></italic> (Vent.) P.Caputo &amp; Del Guacchio, <italic><tp:taxon-name><tp:taxon-name-part taxon-name-part-type="genus" reg="Thliphthisa">Th.</tp:taxon-name-part><tp:taxon-name-part taxon-name-part-type="species" reg="pseudochlorantha">pseudochlorantha</tp:taxon-name-part></tp:taxon-name></italic> (Ehrend.) P.Caputo &amp; Del Guacchio, <italic><tp:taxon-name><tp:taxon-name-part taxon-name-part-type="genus" reg="Thliphthisa">Th.</tp:taxon-name-part><tp:taxon-name-part taxon-name-part-type="species" reg="serotina">serotina</tp:taxon-name-part></tp:taxon-name></italic> (Boiss. &amp; Heldr.) P.Caputo &amp; Del Guacchio (<xref ref-type="bibr" rid="B21">Minareci and Yildiz 2011</xref>)], as well as in most <tp:taxon-name><tp:taxon-name-part taxon-name-part-type="tribe">Rubieae</tp:taxon-name-part></tp:taxon-name> (<xref ref-type="bibr" rid="B18">Kiehn and Berger 2020</xref>, <xref ref-type="bibr" rid="B19">2023</xref>). However, except for <italic><tp:taxon-name><tp:taxon-name-part taxon-name-part-type="genus" reg="Thliphthisa">Th.</tp:taxon-name-part><tp:taxon-name-part taxon-name-part-type="species" reg="sapphus">sapphus</tp:taxon-name-part></tp:taxon-name></italic>, all the investigated taxa of <italic><tp:taxon-name><tp:taxon-name-part taxon-name-part-type="genus" reg="Thliphthisa">Thliphthisa</tp:taxon-name-part></tp:taxon-name></italic> are diploid. The representative karyotype of <italic><tp:taxon-name><tp:taxon-name-part taxon-name-part-type="genus" reg="Thliphthisa">Th.</tp:taxon-name-part><tp:taxon-name-part taxon-name-part-type="species" reg="sapphus">sapphus</tp:taxon-name-part></tp:taxon-name></italic> is mostly composed of metacentric and submetacentric chromosomes (Fig. <xref ref-type="fig" rid="F3">3</xref>), as reported in other Turkish <italic><tp:taxon-name><tp:taxon-name-part taxon-name-part-type="genus" reg="Thliphthisa">Thliphthisa</tp:taxon-name-part></tp:taxon-name></italic> (formally <tp:taxon-name><tp:taxon-name-part taxon-name-part-type="genus" reg="Asperula">Asperula</tp:taxon-name-part><tp:taxon-name-part taxon-name-part-type="infraspecific-rank">sect.</tp:taxon-name-part><tp:taxon-name-part taxon-name-part-type="section" reg="Thliphthisa">Thliphthisa</tp:taxon-name-part></tp:taxon-name>) taxa (<xref ref-type="bibr" rid="B21">Minareci and Yildiz 2011</xref>).</p><fig id="F3" position="float" orientation="portrait"><object-id xmlns:xlink="http://www.w3.org/1999/xlink" content-type="doi" xlink:type="simple">10.3897/phytokeys.241.119144.figure3</object-id><object-id xmlns:xlink="http://www.w3.org/1999/xlink" content-type="arpha" xlink:type="simple">FD0F58B0-3051-5072-8E6C-D4B9ADF7C38B</object-id><label>Figure 3.</label><caption><p>Mitotic chromosomes and karyotype of <italic><tp:taxon-name><tp:taxon-name-part taxon-name-part-type="genus" reg="Thliphthisa">Thliphthisa</tp:taxon-name-part><tp:taxon-name-part taxon-name-part-type="species" reg="sapphus">sapphus</tp:taxon-name-part></tp:taxon-name></italic> (2<italic>n</italic> = 4<italic>x</italic> = 44). Scale bar: 5 μm.</p></caption><graphic xmlns:xlink="http://www.w3.org/1999/xlink" xlink:href="phytokeys-241-065_article-119144__-g003.jpg" position="float" orientation="portrait" xlink:type="simple" id="oo_1022509.jpg"><uri content-type="original_file" xlink:type="simple">https://binary.pensoft.net/fig/1022509</uri></graphic></fig></tp:treatment-sec><tp:treatment-sec sec-type="phenology" id="SECID0EH4AE"><title>Phenology and growth.</title><p>Flowering of <italic><tp:taxon-name><tp:taxon-name-part taxon-name-part-type="genus" reg="Thliphthisa">Thliphthisa</tp:taxon-name-part><tp:taxon-name-part taxon-name-part-type="species" reg="sapphus">sapphus</tp:taxon-name-part></tp:taxon-name></italic> commences in May and, by early July, mostly withering or wilted corollas were observed. At this time, mericarps were not developed even in wilted flowers, but some were conspicuously and unusually swollen and infected by parasites, possibly gall midges (<tp:taxon-name><tp:taxon-name-part taxon-name-part-type="order">Diptera</tp:taxon-name-part></tp:taxon-name>, <tp:taxon-name><tp:taxon-name-part taxon-name-part-type="family">Cecidomyiidae</tp:taxon-name-part></tp:taxon-name>) as found parasitising on other <tp:taxon-name><tp:taxon-name-part taxon-name-part-type="family">Rubiaceae</tp:taxon-name-part></tp:taxon-name> taxa in the Mediterranean area (e.g. <xref ref-type="bibr" rid="B27">Simova-Tošić et al. (2000)</xref>; <xref ref-type="bibr" rid="B28">Skuhravá and Skuhravý (2016)</xref>; <xref ref-type="bibr" rid="B29">Skuhravá et al. 2020</xref>). The plant cultivated in the <abbrev xmlns:xlink="http://www.w3.org/1999/xlink" xlink:title="Botanical Garden of the University of Vienna" id="ABBRID0ET5AE" xlink:type="simple">HBV</abbrev> never developed fertile fruits, thus suggesting self-infertility. However, we have also failed to find fully-developed fruits <italic>in situ</italic>. The propagation rate of <italic><tp:taxon-name><tp:taxon-name-part taxon-name-part-type="genus" reg="Thliphthisa">Th.</tp:taxon-name-part><tp:taxon-name-part taxon-name-part-type="species" reg="sapphus">sapphus</tp:taxon-name-part></tp:taxon-name></italic> seems to be very low, as nearly all cushions observed within this area are old plants with a thick lignified rootstock and taproot (of 1 cm ∅ and more) anchored in the rock fissures (Fig. <xref ref-type="fig" rid="F2">2A</xref>).</p></tp:treatment-sec><tp:treatment-sec sec-type="ecology" id="SECID0EI6AE"><title>Ecology and phytosociology.</title><p>It dwells on steep to nearly vertical limestone cliffs facing the sea and is, thus, exposed to westerly winds, either in fissures in solid rock or within a thin regolith cover (Fig. <xref ref-type="fig" rid="F4">4</xref>). However, these habitats at elevations of 200–230 m a.s.l. border the slightly elevated plateau of the Peninsula and show no marked salt influence. Whereas large parts of the plateau are dominated by low <italic><tp:taxon-name><tp:taxon-name-part taxon-name-part-type="genus" reg="Quercus">Quercus</tp:taxon-name-part><tp:taxon-name-part taxon-name-part-type="species" reg="coccifera">coccifera</tp:taxon-name-part></tp:taxon-name></italic> L. garrigue, areas with shallower and rockier soils, especially along the upper slope of the coastal cliffs, are covered by sclerophyllous phrygana vegetation with <italic><tp:taxon-name><tp:taxon-name-part taxon-name-part-type="genus" reg="Anthyllis">Anthyllis</tp:taxon-name-part><tp:taxon-name-part taxon-name-part-type="species" reg="hermanniae">hermanniae</tp:taxon-name-part></tp:taxon-name></italic> L., <italic><tp:taxon-name><tp:taxon-name-part taxon-name-part-type="genus" reg="Erica">Erica</tp:taxon-name-part><tp:taxon-name-part taxon-name-part-type="species" reg="multiflora">multiflora</tp:taxon-name-part></tp:taxon-name></italic> L., <tp:taxon-name><tp:taxon-name-part taxon-name-part-type="genus" reg="Juniperus">Juniperus</tp:taxon-name-part><tp:taxon-name-part taxon-name-part-type="species" reg="phoenicea">phoenicea</tp:taxon-name-part><tp:taxon-name-part taxon-name-part-type="infraspecific-rank">subsp.</tp:taxon-name-part><tp:taxon-name-part taxon-name-part-type="subspecies" reg="turbinata">turbinata</tp:taxon-name-part></tp:taxon-name> (Guss.) Nyman or <italic><tp:taxon-name><tp:taxon-name-part taxon-name-part-type="genus" reg="Thymbra">Thymbra</tp:taxon-name-part><tp:taxon-name-part taxon-name-part-type="species" reg="capitata">capitata</tp:taxon-name-part></tp:taxon-name></italic> (L.) Cav. Depending on the distribution of narrow rock ledges, erosion fissures/crevices and compact rock, the phrygana forms an intricate mosaic with sparse chasmophytic vegetation. As demonstrated by the vegetation relevés (Table <xref ref-type="table" rid="T1">1</xref>), <italic><tp:taxon-name><tp:taxon-name-part taxon-name-part-type="genus" reg="Thliphthisa">Thliphthisa</tp:taxon-name-part><tp:taxon-name-part taxon-name-part-type="species" reg="sapphus">sapphus</tp:taxon-name-part></tp:taxon-name></italic> is accompanied by another long-lived and cushion-forming chasmophyte <tp:taxon-name><tp:taxon-name-part taxon-name-part-type="genus" reg="Lomelosia">Lomelosia</tp:taxon-name-part><tp:taxon-name-part taxon-name-part-type="species" reg="crenata">crenata</tp:taxon-name-part><tp:taxon-name-part taxon-name-part-type="infraspecific-rank">subsp.</tp:taxon-name-part><tp:taxon-name-part taxon-name-part-type="subspecies" reg="dallaportae">dallaportae</tp:taxon-name-part></tp:taxon-name> (Boiss.) Greuter &amp; Burdet showing scattered occurrences along the western coasts of the southern Ionian Islands (<xref ref-type="bibr" rid="B13">Flora Ionica Working Group 2016</xref> onwards) and having also few isolated populations in Apulia (Italy) on Monte Gargano (<xref ref-type="bibr" rid="B32">Wagensommer 2012</xref>). Usually, together with <italic><tp:taxon-name><tp:taxon-name-part taxon-name-part-type="genus" reg="Plocama">Plocama</tp:taxon-name-part><tp:taxon-name-part taxon-name-part-type="species" reg="calabrica">calabrica</tp:taxon-name-part></tp:taxon-name></italic> (L.f.) M.Backlund &amp; Thulin (<tp:taxon-name><tp:taxon-name-part taxon-name-part-type="family">Rubiaceae</tp:taxon-name-part></tp:taxon-name>), they form a particular plant community covering the rock fissures.</p><table-wrap id="T1" position="float" orientation="portrait"><label>Table 1.</label><caption><p><italic><tp:taxon-name><tp:taxon-name-part taxon-name-part-type="genus" reg="Thliphthisa">Thliphthisa</tp:taxon-name-part><tp:taxon-name-part taxon-name-part-type="species" reg="sapphus">sapphus</tp:taxon-name-part></tp:taxon-name></italic>-<italic><tp:taxon-name><tp:taxon-name-part taxon-name-part-type="genus" reg="Lomelosietum">Lomelosietum</tp:taxon-name-part><tp:taxon-name-part taxon-name-part-type="species" reg="dallaportae">dallaportae</tp:taxon-name-part></tp:taxon-name></italic> Mucina: vegetation relevés were performed using a modified Braun-Blanquet cover-abundance scale (see <xref ref-type="bibr" rid="B1">Barkman et al. (1964)</xref> for details) (10 November 1994: 1–4; 16 May 1996: 5–11).</p></caption><table id="TID0EOLBG" rules="all"><tbody><tr><th rowspan="1" colspan="1">Running number</th><th rowspan="1" colspan="1">1</th><th rowspan="1" colspan="1">2</th><th rowspan="1" colspan="1">3</th><th rowspan="1" colspan="1">4</th><th rowspan="1" colspan="1">5</th><th rowspan="1" colspan="1">6</th><th rowspan="1" colspan="1">7</th><th rowspan="1" colspan="1">8</th><th rowspan="1" colspan="1">9</th><th rowspan="1" colspan="1">10</th><th rowspan="1" colspan="1">11</th></tr><tr><td rowspan="1" colspan="1">Species richness</td><td rowspan="1" colspan="1">12</td><td rowspan="1" colspan="1">8</td><td rowspan="1" colspan="1">10</td><td rowspan="1" colspan="1">6</td><td rowspan="1" colspan="1">18</td><td rowspan="1" colspan="1">20</td><td rowspan="1" colspan="1">29</td><td rowspan="1" colspan="1">11</td><td rowspan="1" colspan="1">6</td><td rowspan="1" colspan="1">14</td><td rowspan="1" colspan="1">17</td></tr><tr><td rowspan="1" colspan="1">Altitude (m)</td><td rowspan="1" colspan="1">235</td><td rowspan="1" colspan="1">230</td><td rowspan="1" colspan="1">230</td><td rowspan="1" colspan="1">230</td><td rowspan="1" colspan="1">230</td><td rowspan="1" colspan="1">230</td><td rowspan="1" colspan="1">230</td><td rowspan="1" colspan="1">230</td><td rowspan="1" colspan="1">230</td><td rowspan="1" colspan="1">230</td><td rowspan="1" colspan="1">230</td></tr><tr><td rowspan="1" colspan="1">Aspect</td><td rowspan="1" colspan="1">W</td><td rowspan="1" colspan="1">W</td><td rowspan="1" colspan="1">W</td><td rowspan="1" colspan="1">NW</td><td rowspan="1" colspan="1">SSW</td><td rowspan="1" colspan="1">SW</td><td rowspan="1" colspan="1">WNW</td><td rowspan="1" colspan="1">SW</td><td rowspan="1" colspan="1">NW</td><td rowspan="1" colspan="1">NW</td><td rowspan="1" colspan="1">NNW</td></tr><tr><td rowspan="1" colspan="1">Inclination (°)</td><td rowspan="1" colspan="1">60–70</td><td rowspan="1" colspan="1">60–90</td><td rowspan="1" colspan="1">80</td><td rowspan="1" colspan="1">70–90</td><td rowspan="1" colspan="1">60</td><td rowspan="1" colspan="1">40</td><td rowspan="1" colspan="1">40–50</td><td rowspan="1" colspan="1">0–90</td><td rowspan="1" colspan="1">80</td><td rowspan="1" colspan="1">70</td><td rowspan="1" colspan="1">40</td></tr><tr><td rowspan="1" colspan="1">Sampled area (m<sup>2</sup>)</td><td rowspan="1" colspan="1">3</td><td rowspan="1" colspan="1">3</td><td rowspan="1" colspan="1">9</td><td rowspan="1" colspan="1">6</td><td rowspan="1" colspan="1">8</td><td rowspan="1" colspan="1">9</td><td rowspan="1" colspan="1">4</td><td rowspan="1" colspan="1">7</td><td rowspan="1" colspan="1">6</td><td rowspan="1" colspan="1">8</td><td rowspan="1" colspan="1">9</td></tr><tr><td rowspan="1" colspan="1">Projected cover of vegetation (%)</td><td rowspan="1" colspan="1">25</td><td rowspan="1" colspan="1">10</td><td rowspan="1" colspan="1">40</td><td rowspan="1" colspan="1">30</td><td rowspan="1" colspan="1">30</td><td rowspan="1" colspan="1">60</td><td rowspan="1" colspan="1">50</td><td rowspan="1" colspan="1">80</td><td rowspan="1" colspan="1">35</td><td rowspan="1" colspan="1">40</td><td rowspan="1" colspan="1">40</td></tr><tr><td rowspan="1" colspan="12">
                    <bold>Association character-taxa</bold>
                  </td></tr><tr><td rowspan="1" colspan="1"><tp:taxon-name><tp:taxon-name-part taxon-name-part-type="genus" reg="Lomelosia">Lomelosia</tp:taxon-name-part><tp:taxon-name-part taxon-name-part-type="species" reg="crenata">crenata</tp:taxon-name-part><tp:taxon-name-part taxon-name-part-type="infraspecific-rank">subsp.</tp:taxon-name-part><tp:taxon-name-part taxon-name-part-type="subspecies" reg="dallaportae">dallaportae</tp:taxon-name-part></tp:taxon-name> (Boiss.) Greuter &amp; Burdet</td><td rowspan="1" colspan="1">2b</td><td rowspan="1" colspan="1">2a</td><td rowspan="1" colspan="1">3</td><td rowspan="1" colspan="1">2b</td><td rowspan="1" colspan="1">2b</td><td rowspan="1" colspan="1">2a</td><td rowspan="1" colspan="1">3</td><td rowspan="1" colspan="1">3</td><td rowspan="1" colspan="1">3</td><td rowspan="1" colspan="1">3</td><td rowspan="1" colspan="1">2b</td></tr><tr><td rowspan="1" colspan="1"><italic><tp:taxon-name><tp:taxon-name-part taxon-name-part-type="genus" reg="Thliphthisa">Thliphthisa</tp:taxon-name-part><tp:taxon-name-part taxon-name-part-type="species" reg="sapphus">sapphus</tp:taxon-name-part></tp:taxon-name></italic> Gutermann</td><td rowspan="1" colspan="1">2m</td><td rowspan="1" colspan="1">2a</td><td rowspan="1" colspan="1">2a</td><td rowspan="1" colspan="1">1</td><td rowspan="1" colspan="1">2a</td><td rowspan="1" colspan="1">2a</td><td rowspan="1" colspan="1">2b</td><td rowspan="1" colspan="1">3</td><td rowspan="1" colspan="1">2a</td><td rowspan="1" colspan="1">2a</td><td rowspan="1" colspan="1">2a</td></tr><tr><td rowspan="1" colspan="1"><italic><tp:taxon-name><tp:taxon-name-part taxon-name-part-type="genus" reg="Plocama">Plocama</tp:taxon-name-part><tp:taxon-name-part taxon-name-part-type="species" reg="calabrica">calabrica</tp:taxon-name-part></tp:taxon-name></italic> (L.f.) M.Backlund &amp; Thulin</td><td rowspan="1" colspan="1">+</td><td rowspan="1" colspan="1">2m</td><td rowspan="1" colspan="1">+</td><td rowspan="1" colspan="1">+</td><td rowspan="1" colspan="1">2a</td><td rowspan="1" colspan="1">1</td><td rowspan="1" colspan="1">2a</td><td rowspan="1" colspan="1">1</td><td rowspan="1" colspan="1">1</td><td rowspan="1" colspan="1">+</td><td rowspan="1" colspan="1">·</td></tr><tr><td rowspan="1" colspan="12">
                    <bold>Asplenietea trichomanis</bold>
                  </td></tr><tr><td rowspan="1" colspan="1"><tp:taxon-name><tp:taxon-name-part taxon-name-part-type="genus" reg="Brassica">Brassica</tp:taxon-name-part><tp:taxon-name-part taxon-name-part-type="species" reg="cretica">cretica</tp:taxon-name-part><tp:taxon-name-part taxon-name-part-type="infraspecific-rank">subsp.</tp:taxon-name-part><tp:taxon-name-part taxon-name-part-type="subspecies" reg="aegaea">aegaea</tp:taxon-name-part></tp:taxon-name> (Heldr. &amp; Hal.) Snogerup, M.A.Gust. &amp; Bothmer</td><td rowspan="1" colspan="1">·</td><td rowspan="1" colspan="1">·</td><td rowspan="1" colspan="1">·</td><td rowspan="1" colspan="1">·</td><td rowspan="1" colspan="1">·</td><td rowspan="1" colspan="1">r</td><td rowspan="1" colspan="1">r</td><td rowspan="1" colspan="1">·</td><td rowspan="1" colspan="1">·</td><td rowspan="1" colspan="1">·</td><td rowspan="1" colspan="1">·</td></tr><tr><td rowspan="1" colspan="1"><italic><tp:taxon-name><tp:taxon-name-part taxon-name-part-type="genus" reg="Ptilostemon">Ptilostemon</tp:taxon-name-part><tp:taxon-name-part taxon-name-part-type="species" reg="chamaepeuce">chamaepeuce</tp:taxon-name-part></tp:taxon-name></italic> (L.) Less.; (juv.)</td><td rowspan="1" colspan="1">·</td><td rowspan="1" colspan="1">·</td><td rowspan="1" colspan="1">·</td><td rowspan="1" colspan="1">·</td><td rowspan="1" colspan="1">·</td><td rowspan="1" colspan="1">r</td><td rowspan="1" colspan="1">·</td><td rowspan="1" colspan="1">·</td><td rowspan="1" colspan="1">·</td><td rowspan="1" colspan="1">·</td><td rowspan="1" colspan="1">·</td></tr><tr><td rowspan="1" colspan="1"><italic><tp:taxon-name><tp:taxon-name-part taxon-name-part-type="genus" reg="Stachys">Stachys</tp:taxon-name-part><tp:taxon-name-part taxon-name-part-type="species" reg="ionica">ionica</tp:taxon-name-part></tp:taxon-name></italic> Halácsy</td><td rowspan="1" colspan="1">·</td><td rowspan="1" colspan="1">·</td><td rowspan="1" colspan="1">·</td><td rowspan="1" colspan="1">·</td><td rowspan="1" colspan="1">·</td><td rowspan="1" colspan="1">·</td><td rowspan="1" colspan="1">·</td><td rowspan="1" colspan="1">+</td><td rowspan="1" colspan="1">·</td><td rowspan="1" colspan="1">·</td><td rowspan="1" colspan="1">·</td></tr><tr><td rowspan="1" colspan="1"><italic><tp:taxon-name><tp:taxon-name-part taxon-name-part-type="genus" reg="Campanula">Campanula</tp:taxon-name-part><tp:taxon-name-part taxon-name-part-type="species" reg="versicolor">versicolor</tp:taxon-name-part></tp:taxon-name></italic> Sm.</td><td rowspan="1" colspan="1">·</td><td rowspan="1" colspan="1">·</td><td rowspan="1" colspan="1">·</td><td rowspan="1" colspan="1">·</td><td rowspan="1" colspan="1">·</td><td rowspan="1" colspan="1">·</td><td rowspan="1" colspan="1">r</td><td rowspan="1" colspan="1">·</td><td rowspan="1" colspan="1">·</td><td rowspan="1" colspan="1">·</td><td rowspan="1" colspan="1">·</td></tr><tr><td rowspan="1" colspan="1"><tp:taxon-name><tp:taxon-name-part taxon-name-part-type="genus" reg="Melica">Melica</tp:taxon-name-part><tp:taxon-name-part taxon-name-part-type="species" reg="minuta">minuta</tp:taxon-name-part><tp:taxon-name-part taxon-name-part-type="infraspecific-rank">subsp.</tp:taxon-name-part><tp:taxon-name-part taxon-name-part-type="subspecies" reg="minuta">minuta</tp:taxon-name-part></tp:taxon-name> L.</td><td rowspan="1" colspan="1">·</td><td rowspan="1" colspan="1">·</td><td rowspan="1" colspan="1">·</td><td rowspan="1" colspan="1">·</td><td rowspan="1" colspan="1">·</td><td rowspan="1" colspan="1">·</td><td rowspan="1" colspan="1">+</td><td rowspan="1" colspan="1">·</td><td rowspan="1" colspan="1">·</td><td rowspan="1" colspan="1">·</td><td rowspan="1" colspan="1">+</td></tr><tr><td rowspan="1" colspan="12">
                    <bold>Cisto-Micromerietea</bold>
                  </td></tr><tr><td rowspan="1" colspan="1"><italic><tp:taxon-name><tp:taxon-name-part taxon-name-part-type="genus" reg="Erica">Erica</tp:taxon-name-part><tp:taxon-name-part taxon-name-part-type="species" reg="multiflora">multiflora</tp:taxon-name-part></tp:taxon-name></italic> L.</td><td rowspan="1" colspan="1">+</td><td rowspan="1" colspan="1">2a</td><td rowspan="1" colspan="1">2b</td><td rowspan="1" colspan="1">2a</td><td rowspan="1" colspan="1">2a</td><td rowspan="1" colspan="1">2b</td><td rowspan="1" colspan="1">+</td><td rowspan="1" colspan="1">·</td><td rowspan="1" colspan="1">·</td><td rowspan="1" colspan="1">·</td><td rowspan="1" colspan="1">·</td></tr><tr><td rowspan="1" colspan="1"><italic><tp:taxon-name><tp:taxon-name-part taxon-name-part-type="genus" reg="Thymbra">Thymbra</tp:taxon-name-part><tp:taxon-name-part taxon-name-part-type="species" reg="capitata">capitata</tp:taxon-name-part></tp:taxon-name></italic> (L.) Cav.</td><td rowspan="1" colspan="1">+</td><td rowspan="1" colspan="1">·</td><td rowspan="1" colspan="1">·</td><td rowspan="1" colspan="1">·</td><td rowspan="1" colspan="1">r</td><td rowspan="1" colspan="1">+</td><td rowspan="1" colspan="1">+</td><td rowspan="1" colspan="1">·</td><td rowspan="1" colspan="1">·</td><td rowspan="1" colspan="1">+</td><td rowspan="1" colspan="1">r</td></tr><tr><td rowspan="1" colspan="1"><italic><tp:taxon-name><tp:taxon-name-part taxon-name-part-type="genus" reg="Anthyllis">Anthyllis</tp:taxon-name-part><tp:taxon-name-part taxon-name-part-type="species" reg="hermanniae">hermanniae</tp:taxon-name-part></tp:taxon-name></italic> L.</td><td rowspan="1" colspan="1">·</td><td rowspan="1" colspan="1">·</td><td rowspan="1" colspan="1">·</td><td rowspan="1" colspan="1">2a</td><td rowspan="1" colspan="1">+</td><td rowspan="1" colspan="1">2b</td><td rowspan="1" colspan="1">+</td><td rowspan="1" colspan="1">·</td><td rowspan="1" colspan="1">·</td><td rowspan="1" colspan="1">+</td><td rowspan="1" colspan="1">1</td></tr><tr><td rowspan="1" colspan="1"><italic><tp:taxon-name><tp:taxon-name-part taxon-name-part-type="genus" reg="Lotus">Lotus</tp:taxon-name-part><tp:taxon-name-part taxon-name-part-type="species" reg="hirsutus">hirsutus</tp:taxon-name-part></tp:taxon-name></italic> L.</td><td rowspan="1" colspan="1">+</td><td rowspan="1" colspan="1">·</td><td rowspan="1" colspan="1">·</td><td rowspan="1" colspan="1">·</td><td rowspan="1" colspan="1">+</td><td rowspan="1" colspan="1">+</td><td rowspan="1" colspan="1">1</td><td rowspan="1" colspan="1">·</td><td rowspan="1" colspan="1">·</td><td rowspan="1" colspan="1">·</td><td rowspan="1" colspan="1">·</td></tr><tr><td rowspan="1" colspan="1"><tp:taxon-name><tp:taxon-name-part taxon-name-part-type="genus" reg="Carlina">Carlina</tp:taxon-name-part><tp:taxon-name-part taxon-name-part-type="species" reg="corymbosa">corymbosa</tp:taxon-name-part><tp:taxon-name-part taxon-name-part-type="infraspecific-rank">subsp.</tp:taxon-name-part><tp:taxon-name-part taxon-name-part-type="subspecies" reg="graeca">graeca</tp:taxon-name-part></tp:taxon-name> (Heldr. &amp; Sartori) Nyman</td><td rowspan="1" colspan="1">·</td><td rowspan="1" colspan="1">·</td><td rowspan="1" colspan="1">·</td><td rowspan="1" colspan="1">·</td><td rowspan="1" colspan="1">r</td><td rowspan="1" colspan="1">·</td><td rowspan="1" colspan="1">·</td><td rowspan="1" colspan="1">1</td><td rowspan="1" colspan="1">·</td><td rowspan="1" colspan="1">+</td><td rowspan="1" colspan="1">1</td></tr><tr><td rowspan="1" colspan="1"><italic><tp:taxon-name><tp:taxon-name-part taxon-name-part-type="genus" reg="Carex">Carex</tp:taxon-name-part><tp:taxon-name-part taxon-name-part-type="species" reg="illegitima">illegitima</tp:taxon-name-part></tp:taxon-name></italic> Ces.</td><td rowspan="1" colspan="1">·</td><td rowspan="1" colspan="1">·</td><td rowspan="1" colspan="1">·</td><td rowspan="1" colspan="1">·</td><td rowspan="1" colspan="1">·</td><td rowspan="1" colspan="1">1</td><td rowspan="1" colspan="1">2a</td><td rowspan="1" colspan="1">·</td><td rowspan="1" colspan="1">·</td><td rowspan="1" colspan="1">·</td><td rowspan="1" colspan="1">·</td></tr><tr><td rowspan="1" colspan="1"><italic><tp:taxon-name><tp:taxon-name-part taxon-name-part-type="genus" reg="Convolvulus">Convolvulus</tp:taxon-name-part><tp:taxon-name-part taxon-name-part-type="species" reg="elegantissimus">elegantissimus</tp:taxon-name-part></tp:taxon-name></italic> Mill.</td><td rowspan="1" colspan="1">·</td><td rowspan="1" colspan="1">·</td><td rowspan="1" colspan="1">·</td><td rowspan="1" colspan="1">·</td><td rowspan="1" colspan="1">·</td><td rowspan="1" colspan="1">·</td><td rowspan="1" colspan="1">+</td><td rowspan="1" colspan="1">·</td><td rowspan="1" colspan="1">·</td><td rowspan="1" colspan="1">+</td><td rowspan="1" colspan="1">+</td></tr><tr><td rowspan="1" colspan="1"><tp:taxon-name><tp:taxon-name-part taxon-name-part-type="genus" reg="Micromeria">Micromeria</tp:taxon-name-part><tp:taxon-name-part taxon-name-part-type="species" reg="graeca">graeca</tp:taxon-name-part><tp:taxon-name-part taxon-name-part-type="infraspecific-rank">subsp.</tp:taxon-name-part><tp:taxon-name-part taxon-name-part-type="subspecies" reg="graeca">graeca</tp:taxon-name-part></tp:taxon-name> (L.) Benth. ex Rchb.</td><td rowspan="1" colspan="1">·</td><td rowspan="1" colspan="1">·</td><td rowspan="1" colspan="1">+</td><td rowspan="1" colspan="1">·</td><td rowspan="1" colspan="1">·</td><td rowspan="1" colspan="1">·</td><td rowspan="1" colspan="1">·</td><td rowspan="1" colspan="1">·</td><td rowspan="1" colspan="1">·</td><td rowspan="1" colspan="1">·</td><td rowspan="1" colspan="1">·</td></tr><tr><td rowspan="1" colspan="1"><italic><tp:taxon-name><tp:taxon-name-part taxon-name-part-type="genus" reg="Cistus">Cistus</tp:taxon-name-part><tp:taxon-name-part taxon-name-part-type="species" reg="creticus">creticus</tp:taxon-name-part></tp:taxon-name></italic> L.</td><td rowspan="1" colspan="1">·</td><td rowspan="1" colspan="1">·</td><td rowspan="1" colspan="1">·</td><td rowspan="1" colspan="1">·</td><td rowspan="1" colspan="1">·</td><td rowspan="1" colspan="1">·</td><td rowspan="1" colspan="1">1</td><td rowspan="1" colspan="1">·</td><td rowspan="1" colspan="1">·</td><td rowspan="1" colspan="1">·</td><td rowspan="1" colspan="1">·</td></tr><tr><td rowspan="1" colspan="1"><italic><tp:taxon-name><tp:taxon-name-part taxon-name-part-type="genus" reg="Cistus">Cistus</tp:taxon-name-part><tp:taxon-name-part taxon-name-part-type="species" reg="salviifolius">salviifolius</tp:taxon-name-part></tp:taxon-name></italic> L.</td><td rowspan="1" colspan="1">·</td><td rowspan="1" colspan="1">·</td><td rowspan="1" colspan="1">·</td><td rowspan="1" colspan="1">·</td><td rowspan="1" colspan="1">·</td><td rowspan="1" colspan="1">·</td><td rowspan="1" colspan="1">·</td><td rowspan="1" colspan="1">·</td><td rowspan="1" colspan="1">·</td><td rowspan="1" colspan="1">·</td><td rowspan="1" colspan="1">1</td></tr><tr><td rowspan="1" colspan="1"><italic><tp:taxon-name><tp:taxon-name-part taxon-name-part-type="genus" reg="Fumana">Fumana</tp:taxon-name-part><tp:taxon-name-part taxon-name-part-type="species" reg="thymifolia">thymifolia</tp:taxon-name-part></tp:taxon-name></italic> (L.) Webb</td><td rowspan="1" colspan="1">·</td><td rowspan="1" colspan="1">·</td><td rowspan="1" colspan="1">·</td><td rowspan="1" colspan="1">·</td><td rowspan="1" colspan="1">·</td><td rowspan="1" colspan="1">·</td><td rowspan="1" colspan="1">+</td><td rowspan="1" colspan="1">·</td><td rowspan="1" colspan="1">·</td><td rowspan="1" colspan="1">·</td><td rowspan="1" colspan="1">·</td></tr><tr><td rowspan="1" colspan="1"><italic><tp:taxon-name><tp:taxon-name-part taxon-name-part-type="genus" reg="Cytisus">Cytisus</tp:taxon-name-part><tp:taxon-name-part taxon-name-part-type="species" reg="lanigerus">lanigerus</tp:taxon-name-part></tp:taxon-name></italic> DC.; (juv.)</td><td rowspan="1" colspan="1">·</td><td rowspan="1" colspan="1">·</td><td rowspan="1" colspan="1">·</td><td rowspan="1" colspan="1">·</td><td rowspan="1" colspan="1">·</td><td rowspan="1" colspan="1">+</td><td rowspan="1" colspan="1">·</td><td rowspan="1" colspan="1">·</td><td rowspan="1" colspan="1">·</td><td rowspan="1" colspan="1">·</td><td rowspan="1" colspan="1">·</td></tr><tr><td rowspan="1" colspan="12">
                    <bold>Quercetea ilicis</bold>
                  </td></tr><tr><td rowspan="1" colspan="1"><italic><tp:taxon-name><tp:taxon-name-part taxon-name-part-type="genus" reg="Smilax">Smilax</tp:taxon-name-part><tp:taxon-name-part taxon-name-part-type="species" reg="aspera">aspera</tp:taxon-name-part></tp:taxon-name></italic> L.</td><td rowspan="1" colspan="1">+</td><td rowspan="1" colspan="1">·</td><td rowspan="1" colspan="1">·</td><td rowspan="1" colspan="1">·</td><td rowspan="1" colspan="1">·</td><td rowspan="1" colspan="1">·</td><td rowspan="1" colspan="1">+</td><td rowspan="1" colspan="1">·</td><td rowspan="1" colspan="1">·</td><td rowspan="1" colspan="1">·</td><td rowspan="1" colspan="1">·</td></tr><tr><td rowspan="1" colspan="1"><italic><tp:taxon-name><tp:taxon-name-part taxon-name-part-type="genus" reg="Lonicera">Lonicera</tp:taxon-name-part><tp:taxon-name-part taxon-name-part-type="species" reg="implexa">implexa</tp:taxon-name-part></tp:taxon-name></italic> Aiton</td><td rowspan="1" colspan="1">·</td><td rowspan="1" colspan="1">·</td><td rowspan="1" colspan="1">·</td><td rowspan="1" colspan="1">·</td><td rowspan="1" colspan="1">·</td><td rowspan="1" colspan="1">·</td><td rowspan="1" colspan="1">+</td><td rowspan="1" colspan="1">·</td><td rowspan="1" colspan="1">·</td><td rowspan="1" colspan="1">·</td><td rowspan="1" colspan="1">·</td></tr><tr><td rowspan="1" colspan="1"><italic><tp:taxon-name><tp:taxon-name-part taxon-name-part-type="genus" reg="Pistacia">Pistacia</tp:taxon-name-part><tp:taxon-name-part taxon-name-part-type="species" reg="lentiscus">lentiscus</tp:taxon-name-part></tp:taxon-name></italic> L.; (juv.)</td><td rowspan="1" colspan="1">·</td><td rowspan="1" colspan="1">·</td><td rowspan="1" colspan="1">·</td><td rowspan="1" colspan="1">·</td><td rowspan="1" colspan="1">·</td><td rowspan="1" colspan="1">+</td><td rowspan="1" colspan="1">·</td><td rowspan="1" colspan="1">·</td><td rowspan="1" colspan="1">·</td><td rowspan="1" colspan="1">·</td><td rowspan="1" colspan="1">·</td></tr><tr><td rowspan="1" colspan="1"><italic><tp:taxon-name><tp:taxon-name-part taxon-name-part-type="genus" reg="Phillyrea">Phillyrea</tp:taxon-name-part><tp:taxon-name-part taxon-name-part-type="species" reg="latifolia">latifolia</tp:taxon-name-part></tp:taxon-name></italic> L.; (juv.)</td><td rowspan="1" colspan="1">·</td><td rowspan="1" colspan="1">·</td><td rowspan="1" colspan="1">·</td><td rowspan="1" colspan="1">·</td><td rowspan="1" colspan="1">·</td><td rowspan="1" colspan="1">·</td><td rowspan="1" colspan="1">·</td><td rowspan="1" colspan="1">·</td><td rowspan="1" colspan="1">·</td><td rowspan="1" colspan="1">·</td><td rowspan="1" colspan="1">·</td></tr><tr><td rowspan="1" colspan="1"><italic><tp:taxon-name><tp:taxon-name-part taxon-name-part-type="genus" reg="Quercus">Quercus</tp:taxon-name-part><tp:taxon-name-part taxon-name-part-type="species" reg="coccifera">coccifera</tp:taxon-name-part></tp:taxon-name></italic> L.; (juv.)</td><td rowspan="1" colspan="1">·</td><td rowspan="1" colspan="1">·</td><td rowspan="1" colspan="1">·</td><td rowspan="1" colspan="1">·</td><td rowspan="1" colspan="1">·</td><td rowspan="1" colspan="1">·</td><td rowspan="1" colspan="1">r</td><td rowspan="1" colspan="1">·</td><td rowspan="1" colspan="1">·</td><td rowspan="1" colspan="1">·</td><td rowspan="1" colspan="1">·</td></tr><tr><td rowspan="1" colspan="1"><italic><tp:taxon-name><tp:taxon-name-part taxon-name-part-type="genus" reg="Cotinus">Cotinus</tp:taxon-name-part><tp:taxon-name-part taxon-name-part-type="species" reg="coggygria">coggygria</tp:taxon-name-part></tp:taxon-name></italic> Scop.; (juv.)</td><td rowspan="1" colspan="1">·</td><td rowspan="1" colspan="1">·</td><td rowspan="1" colspan="1">·</td><td rowspan="1" colspan="1">·</td><td rowspan="1" colspan="1">·</td><td rowspan="1" colspan="1">+</td><td rowspan="1" colspan="1">·</td><td rowspan="1" colspan="1">·</td><td rowspan="1" colspan="1">·</td><td rowspan="1" colspan="1">·</td><td rowspan="1" colspan="1">·</td></tr><tr><td rowspan="1" colspan="12">
                    <bold>Stipo-Trachynietea</bold>
                  </td></tr><tr><td rowspan="1" colspan="1"><italic><tp:taxon-name><tp:taxon-name-part taxon-name-part-type="genus" reg="Catapodium">Catapodium</tp:taxon-name-part><tp:taxon-name-part taxon-name-part-type="species" reg="rigidum">rigidum</tp:taxon-name-part></tp:taxon-name></italic> (L.) C.E.Hubb.</td><td rowspan="1" colspan="1">+</td><td rowspan="1" colspan="1">+</td><td rowspan="1" colspan="1">·</td><td rowspan="1" colspan="1">·</td><td rowspan="1" colspan="1">r</td><td rowspan="1" colspan="1">r</td><td rowspan="1" colspan="1">+</td><td rowspan="1" colspan="1">1</td><td rowspan="1" colspan="1">·</td><td rowspan="1" colspan="1"/><td rowspan="1" colspan="1">+</td></tr><tr><td rowspan="1" colspan="1"><italic><tp:taxon-name><tp:taxon-name-part taxon-name-part-type="genus" reg="Lysimachia">Lysimachia</tp:taxon-name-part><tp:taxon-name-part taxon-name-part-type="species" reg="linum-stellatum">linum-stellatum</tp:taxon-name-part></tp:taxon-name></italic> L.</td><td rowspan="1" colspan="1">·</td><td rowspan="1" colspan="1">·</td><td rowspan="1" colspan="1">·</td><td rowspan="1" colspan="1">·</td><td rowspan="1" colspan="1">r</td><td rowspan="1" colspan="1">·</td><td rowspan="1" colspan="1">r</td><td rowspan="1" colspan="1">·</td><td rowspan="1" colspan="1">·</td><td rowspan="1" colspan="1">·</td><td rowspan="1" colspan="1">·</td></tr><tr><td rowspan="1" colspan="1"><tp:taxon-name><tp:taxon-name-part taxon-name-part-type="genus" reg="Arenaria">Arenaria</tp:taxon-name-part><tp:taxon-name-part taxon-name-part-type="species" reg="leptoclados">leptoclados</tp:taxon-name-part><tp:taxon-name-part taxon-name-part-type="infraspecific-rank">subsp.</tp:taxon-name-part><tp:taxon-name-part taxon-name-part-type="subspecies" reg="leptoclados">leptoclados</tp:taxon-name-part></tp:taxon-name> (Rchb.) Guss.</td><td rowspan="1" colspan="1">·</td><td rowspan="1" colspan="1">·</td><td rowspan="1" colspan="1">·</td><td rowspan="1" colspan="1">·</td><td rowspan="1" colspan="1">+</td><td rowspan="1" colspan="1">·</td><td rowspan="1" colspan="1">·</td><td rowspan="1" colspan="1">·</td><td rowspan="1" colspan="1">·</td><td rowspan="1" colspan="1">·</td><td rowspan="1" colspan="1">+</td></tr><tr><td rowspan="1" colspan="1"><italic><tp:taxon-name><tp:taxon-name-part taxon-name-part-type="genus" reg="Hypochaeris">Hypochaeris</tp:taxon-name-part><tp:taxon-name-part taxon-name-part-type="species" reg="achyrophorus">achyrophorus</tp:taxon-name-part></tp:taxon-name></italic> L.</td><td rowspan="1" colspan="1">·</td><td rowspan="1" colspan="1">·</td><td rowspan="1" colspan="1">·</td><td rowspan="1" colspan="1">·</td><td rowspan="1" colspan="1">r</td><td rowspan="1" colspan="1">·</td><td rowspan="1" colspan="1">·</td><td rowspan="1" colspan="1">·</td><td rowspan="1" colspan="1">·</td><td rowspan="1" colspan="1">·</td><td rowspan="1" colspan="1">·</td></tr><tr><td rowspan="1" colspan="1"><italic><tp:taxon-name><tp:taxon-name-part taxon-name-part-type="genus" reg="Festuca">Festuca</tp:taxon-name-part><tp:taxon-name-part taxon-name-part-type="species" reg="incurva">incurva</tp:taxon-name-part></tp:taxon-name></italic> (Gouan) Gutermann</td><td rowspan="1" colspan="1">·</td><td rowspan="1" colspan="1">·</td><td rowspan="1" colspan="1">·</td><td rowspan="1" colspan="1">·</td><td rowspan="1" colspan="1">·</td><td rowspan="1" colspan="1">·</td><td rowspan="1" colspan="1">+</td><td rowspan="1" colspan="1">·</td><td rowspan="1" colspan="1">·</td><td rowspan="1" colspan="1">·</td><td rowspan="1" colspan="1">·</td></tr><tr><td rowspan="1" colspan="1"><italic><tp:taxon-name><tp:taxon-name-part taxon-name-part-type="genus" reg="Valantia">Valantia</tp:taxon-name-part><tp:taxon-name-part taxon-name-part-type="species" reg="muralis">muralis</tp:taxon-name-part></tp:taxon-name></italic> L.</td><td rowspan="1" colspan="1">·</td><td rowspan="1" colspan="1">·</td><td rowspan="1" colspan="1">·</td><td rowspan="1" colspan="1">·</td><td rowspan="1" colspan="1">·</td><td rowspan="1" colspan="1">·</td><td rowspan="1" colspan="1">+</td><td rowspan="1" colspan="1">·</td><td rowspan="1" colspan="1">·</td><td rowspan="1" colspan="1">·</td><td rowspan="1" colspan="1">·</td></tr><tr><td rowspan="1" colspan="1"><italic><tp:taxon-name><tp:taxon-name-part taxon-name-part-type="genus" reg="Anthemis">Anthemis</tp:taxon-name-part><tp:taxon-name-part taxon-name-part-type="species" reg="chia">chia</tp:taxon-name-part></tp:taxon-name></italic> L.</td><td rowspan="1" colspan="1">·</td><td rowspan="1" colspan="1">·</td><td rowspan="1" colspan="1">·</td><td rowspan="1" colspan="1">·</td><td rowspan="1" colspan="1">·</td><td rowspan="1" colspan="1">·</td><td rowspan="1" colspan="1">r</td><td rowspan="1" colspan="1">·</td><td rowspan="1" colspan="1">·</td><td rowspan="1" colspan="1">·</td><td rowspan="1" colspan="1">·</td></tr><tr><td rowspan="1" colspan="1"><italic><tp:taxon-name><tp:taxon-name-part taxon-name-part-type="genus" reg="Biscutella">Biscutella</tp:taxon-name-part><tp:taxon-name-part taxon-name-part-type="species" reg="didyma">didyma</tp:taxon-name-part></tp:taxon-name></italic> L.</td><td rowspan="1" colspan="1">·</td><td rowspan="1" colspan="1">·</td><td rowspan="1" colspan="1">·</td><td rowspan="1" colspan="1">·</td><td rowspan="1" colspan="1">·</td><td rowspan="1" colspan="1">·</td><td rowspan="1" colspan="1">·</td><td rowspan="1" colspan="1">·</td><td rowspan="1" colspan="1">·</td><td rowspan="1" colspan="1">·</td><td rowspan="1" colspan="1">+</td></tr><tr><td rowspan="1" colspan="12">
                    <bold>Chenopodietea</bold>
                  </td></tr><tr><td rowspan="1" colspan="1"><italic><tp:taxon-name><tp:taxon-name-part taxon-name-part-type="genus" reg="Lolium">Lolium</tp:taxon-name-part><tp:taxon-name-part taxon-name-part-type="species" reg="rigidum">rigidum</tp:taxon-name-part></tp:taxon-name></italic> Gaudin</td><td rowspan="1" colspan="1">·</td><td rowspan="1" colspan="1">·</td><td rowspan="1" colspan="1">·</td><td rowspan="1" colspan="1">·</td><td rowspan="1" colspan="1">·</td><td rowspan="1" colspan="1">·</td><td rowspan="1" colspan="1">+</td><td rowspan="1" colspan="1">·</td><td rowspan="1" colspan="1">+</td><td rowspan="1" colspan="1">·</td><td rowspan="1" colspan="1">·</td></tr><tr><td rowspan="1" colspan="1"><italic><tp:taxon-name><tp:taxon-name-part taxon-name-part-type="genus" reg="Bromus">Bromus</tp:taxon-name-part><tp:taxon-name-part taxon-name-part-type="species" reg="madritensis">madritensis</tp:taxon-name-part></tp:taxon-name></italic> L.</td><td rowspan="1" colspan="1">·</td><td rowspan="1" colspan="1">·</td><td rowspan="1" colspan="1">·</td><td rowspan="1" colspan="1">·</td><td rowspan="1" colspan="1">·</td><td rowspan="1" colspan="1">·</td><td rowspan="1" colspan="1">·</td><td rowspan="1" colspan="1">·</td><td rowspan="1" colspan="1">·</td><td rowspan="1" colspan="1">·</td><td rowspan="1" colspan="1">+</td></tr><tr><td rowspan="1" colspan="1"><italic><tp:taxon-name><tp:taxon-name-part taxon-name-part-type="genus" reg="Valerianella">Valerianella</tp:taxon-name-part><tp:taxon-name-part taxon-name-part-type="species" reg="microcarpa">microcarpa</tp:taxon-name-part></tp:taxon-name></italic> Loisel.</td><td rowspan="1" colspan="1">·</td><td rowspan="1" colspan="1">·</td><td rowspan="1" colspan="1">·</td><td rowspan="1" colspan="1">·</td><td rowspan="1" colspan="1">·</td><td rowspan="1" colspan="1">·</td><td rowspan="1" colspan="1">+</td><td rowspan="1" colspan="1">·</td><td rowspan="1" colspan="1">·</td><td rowspan="1" colspan="1">·</td><td rowspan="1" colspan="1">·</td></tr><tr><td rowspan="1" colspan="1"><italic><tp:taxon-name><tp:taxon-name-part taxon-name-part-type="genus" reg="Trifolium">Trifolium</tp:taxon-name-part><tp:taxon-name-part taxon-name-part-type="species" reg="physodes">physodes</tp:taxon-name-part></tp:taxon-name></italic> Steven ex M.Bieb.</td><td rowspan="1" colspan="1">·</td><td rowspan="1" colspan="1">·</td><td rowspan="1" colspan="1">·</td><td rowspan="1" colspan="1">·</td><td rowspan="1" colspan="1">·</td><td rowspan="1" colspan="1">·</td><td rowspan="1" colspan="1">·</td><td rowspan="1" colspan="1">·</td><td rowspan="1" colspan="1">·</td><td rowspan="1" colspan="1">+</td><td rowspan="1" colspan="1">·</td></tr><tr><td rowspan="1" colspan="1"><italic><tp:taxon-name><tp:taxon-name-part taxon-name-part-type="genus" reg="Geranium">Geranium</tp:taxon-name-part><tp:taxon-name-part taxon-name-part-type="species" reg="purpureum">purpureum</tp:taxon-name-part></tp:taxon-name></italic> Vill.</td><td rowspan="1" colspan="1">·</td><td rowspan="1" colspan="1">·</td><td rowspan="1" colspan="1">+</td><td rowspan="1" colspan="1">·</td><td rowspan="1" colspan="1">·</td><td rowspan="1" colspan="1">·</td><td rowspan="1" colspan="1">·</td><td rowspan="1" colspan="1">·</td><td rowspan="1" colspan="1">·</td><td rowspan="1" colspan="1">·</td><td rowspan="1" colspan="1">·</td></tr><tr><td rowspan="1" colspan="1"><italic><tp:taxon-name><tp:taxon-name-part taxon-name-part-type="genus" reg="Avena">Avena</tp:taxon-name-part><tp:taxon-name-part taxon-name-part-type="species" reg="barbata">barbata</tp:taxon-name-part></tp:taxon-name></italic> Pott ex Link</td><td rowspan="1" colspan="1">·</td><td rowspan="1" colspan="1">·</td><td rowspan="1" colspan="1">·</td><td rowspan="1" colspan="1">·</td><td rowspan="1" colspan="1">·</td><td rowspan="1" colspan="1">·</td><td rowspan="1" colspan="1">·</td><td rowspan="1" colspan="1">·</td><td rowspan="1" colspan="1">·</td><td rowspan="1" colspan="1">·</td><td rowspan="1" colspan="1">+</td></tr><tr><td rowspan="1" colspan="12">
                    <bold>Lygeo-Stipetea</bold>
                  </td></tr><tr><td rowspan="1" colspan="1"><italic><tp:taxon-name><tp:taxon-name-part taxon-name-part-type="genus" reg="Brachypodium">Brachypodium</tp:taxon-name-part><tp:taxon-name-part taxon-name-part-type="species" reg="retusum">retusum</tp:taxon-name-part></tp:taxon-name></italic> (Pers.) P.Beauv.</td><td rowspan="1" colspan="1">·</td><td rowspan="1" colspan="1">·</td><td rowspan="1" colspan="1">·</td><td rowspan="1" colspan="1">·</td><td rowspan="1" colspan="1">1</td><td rowspan="1" colspan="1">2b</td><td rowspan="1" colspan="1">·</td><td rowspan="1" colspan="1">2a</td><td rowspan="1" colspan="1">+</td><td rowspan="1" colspan="1">2a</td><td rowspan="1" colspan="1">·</td></tr><tr><td rowspan="1" colspan="1"><italic><tp:taxon-name><tp:taxon-name-part taxon-name-part-type="genus" reg="Leontodon">Leontodon</tp:taxon-name-part><tp:taxon-name-part taxon-name-part-type="species" reg="graecus">graecus</tp:taxon-name-part></tp:taxon-name></italic> Boiss. &amp; Heldr.</td><td rowspan="1" colspan="1">+</td><td rowspan="1" colspan="1">r</td><td rowspan="1" colspan="1">r</td><td rowspan="1" colspan="1">·</td><td rowspan="1" colspan="1">·</td><td rowspan="1" colspan="1">r</td><td rowspan="1" colspan="1">+</td><td rowspan="1" colspan="1">+</td><td rowspan="1" colspan="1">·</td><td rowspan="1" colspan="1">+</td><td rowspan="1" colspan="1">+</td></tr><tr><td rowspan="1" colspan="1"><tp:taxon-name><tp:taxon-name-part taxon-name-part-type="genus" reg="Dactylis">Dactylis</tp:taxon-name-part><tp:taxon-name-part taxon-name-part-type="species" reg="glomerata">glomerata</tp:taxon-name-part><tp:taxon-name-part taxon-name-part-type="infraspecific-rank">subsp.</tp:taxon-name-part><tp:taxon-name-part taxon-name-part-type="subspecies" reg="hispanica">hispanica</tp:taxon-name-part></tp:taxon-name> (Roth) Nyman</td><td rowspan="1" colspan="1">·</td><td rowspan="1" colspan="1">·</td><td rowspan="1" colspan="1">·</td><td rowspan="1" colspan="1">·</td><td rowspan="1" colspan="1">·</td><td rowspan="1" colspan="1">·</td><td rowspan="1" colspan="1">+</td><td rowspan="1" colspan="1">+</td><td rowspan="1" colspan="1">·</td><td rowspan="1" colspan="1">·</td><td rowspan="1" colspan="1">·</td></tr><tr><td rowspan="1" colspan="1"><tp:taxon-name><tp:taxon-name-part taxon-name-part-type="genus" reg="Helichrysum">Helichrysum</tp:taxon-name-part><tp:taxon-name-part taxon-name-part-type="species" reg="stoechas">stoechas</tp:taxon-name-part><tp:taxon-name-part taxon-name-part-type="infraspecific-rank">subsp.</tp:taxon-name-part><tp:taxon-name-part taxon-name-part-type="subspecies" reg="barrelieri">barrelieri</tp:taxon-name-part></tp:taxon-name> (Ten.) Nyman</td><td rowspan="1" colspan="1">·</td><td rowspan="1" colspan="1">·</td><td rowspan="1" colspan="1">·</td><td rowspan="1" colspan="1">·</td><td rowspan="1" colspan="1">+</td><td rowspan="1" colspan="1">+</td><td rowspan="1" colspan="1">·</td><td rowspan="1" colspan="1">·</td><td rowspan="1" colspan="1">·</td><td rowspan="1" colspan="1">·</td><td rowspan="1" colspan="1">·</td></tr><tr><td rowspan="1" colspan="1"><italic><tp:taxon-name><tp:taxon-name-part taxon-name-part-type="genus" reg="Reichardia">Reichardia</tp:taxon-name-part><tp:taxon-name-part taxon-name-part-type="species" reg="picroides">picroides</tp:taxon-name-part></tp:taxon-name></italic> (L.) Roth</td><td rowspan="1" colspan="1">+</td><td rowspan="1" colspan="1">·</td><td rowspan="1" colspan="1">·</td><td rowspan="1" colspan="1">·</td><td rowspan="1" colspan="1">·</td><td rowspan="1" colspan="1">·</td><td rowspan="1" colspan="1">+</td><td rowspan="1" colspan="1">·</td><td rowspan="1" colspan="1">·</td><td rowspan="1" colspan="1">·</td><td rowspan="1" colspan="1">·</td></tr><tr><td rowspan="1" colspan="12">
                    <bold>Other taxa</bold>
                  </td></tr><tr><td rowspan="1" colspan="1"><italic><tp:taxon-name><tp:taxon-name-part taxon-name-part-type="genus" reg="Lotus">Lotus</tp:taxon-name-part><tp:taxon-name-part taxon-name-part-type="species" reg="cytisoides">cytisoides</tp:taxon-name-part></tp:taxon-name></italic> L.</td><td rowspan="1" colspan="1">·</td><td rowspan="1" colspan="1">·</td><td rowspan="1" colspan="1">+</td><td rowspan="1" colspan="1">+</td><td rowspan="1" colspan="1">·</td><td rowspan="1" colspan="1">+</td><td rowspan="1" colspan="1">·</td><td rowspan="1" colspan="1">2a</td><td rowspan="1" colspan="1">·</td><td rowspan="1" colspan="1">1</td><td rowspan="1" colspan="1">1</td></tr><tr><td rowspan="1" colspan="1"><italic><tp:taxon-name><tp:taxon-name-part taxon-name-part-type="genus" reg="Iberis">Iberis</tp:taxon-name-part><tp:taxon-name-part taxon-name-part-type="species" reg="carnosa">carnosa</tp:taxon-name-part></tp:taxon-name></italic> Willd.</td><td rowspan="1" colspan="1">+</td><td rowspan="1" colspan="1">r</td><td rowspan="1" colspan="1">·</td><td rowspan="1" colspan="1">·</td><td rowspan="1" colspan="1">r</td><td rowspan="1" colspan="1">·</td><td rowspan="1" colspan="1">·</td><td rowspan="1" colspan="1">·</td><td rowspan="1" colspan="1">·</td><td rowspan="1" colspan="1">·</td><td rowspan="1" colspan="1">·</td></tr><tr><td rowspan="1" colspan="1"><tp:taxon-name><tp:taxon-name-part taxon-name-part-type="genus" reg="Petrosedum">Petrosedum</tp:taxon-name-part><tp:taxon-name-part taxon-name-part-type="uncertainty-rank">cf.</tp:taxon-name-part><tp:taxon-name-part taxon-name-part-type="species" reg="ochroleucum">ochroleucum</tp:taxon-name-part></tp:taxon-name> (Chaix) Niederle</td><td rowspan="1" colspan="1">+</td><td rowspan="1" colspan="1">1</td><td rowspan="1" colspan="1">·</td><td rowspan="1" colspan="1">·</td><td rowspan="1" colspan="1">2m</td><td rowspan="1" colspan="1">r</td><td rowspan="1" colspan="1">·</td><td rowspan="1" colspan="1">·</td><td rowspan="1" colspan="1">·</td><td rowspan="1" colspan="1">+</td><td rowspan="1" colspan="1">·</td></tr><tr><td rowspan="1" colspan="1"><italic><tp:taxon-name><tp:taxon-name-part taxon-name-part-type="genus" reg="Taraxacum">Taraxacum</tp:taxon-name-part></tp:taxon-name></italic> [§ <italic><tp:taxon-name><tp:taxon-name-part taxon-name-part-type="genus" reg="Scariosa">Scariosa</tp:taxon-name-part></tp:taxon-name></italic>] sp.</td><td rowspan="1" colspan="1">·</td><td rowspan="1" colspan="1">·</td><td rowspan="1" colspan="1">·</td><td rowspan="1" colspan="1">·</td><td rowspan="1" colspan="1">·</td><td rowspan="1" colspan="1">·</td><td rowspan="1" colspan="1">·</td><td rowspan="1" colspan="1">+</td><td rowspan="1" colspan="1">r</td><td rowspan="1" colspan="1">·</td><td rowspan="1" colspan="1">·</td></tr><tr><td rowspan="1" colspan="1"><tp:taxon-name><tp:taxon-name-part taxon-name-part-type="genus" reg="Festuca">Festuca</tp:taxon-name-part><tp:taxon-name-part taxon-name-part-type="species" reg="jeanpertii">jeanpertii</tp:taxon-name-part><tp:taxon-name-part taxon-name-part-type="infraspecific-rank">subsp.</tp:taxon-name-part><tp:taxon-name-part taxon-name-part-type="subspecies" reg="achaica">achaica</tp:taxon-name-part></tp:taxon-name> (Markgr.-Dann.) Markgr.-Dann.</td><td rowspan="1" colspan="1">·</td><td rowspan="1" colspan="1">·</td><td rowspan="1" colspan="1">·</td><td rowspan="1" colspan="1">·</td><td rowspan="1" colspan="1">·</td><td rowspan="1" colspan="1">·</td><td rowspan="1" colspan="1">·</td><td rowspan="1" colspan="1">·</td><td rowspan="1" colspan="1">·</td><td rowspan="1" colspan="1">1</td><td rowspan="1" colspan="1">r</td></tr><tr><td rowspan="1" colspan="1"><italic><tp:taxon-name><tp:taxon-name-part taxon-name-part-type="genus" reg="Bromus">Bromus</tp:taxon-name-part><tp:taxon-name-part taxon-name-part-type="species" reg="fasciculatus">fasciculatus</tp:taxon-name-part></tp:taxon-name></italic> C.Presl</td><td rowspan="1" colspan="1">·</td><td rowspan="1" colspan="1">·</td><td rowspan="1" colspan="1">·</td><td rowspan="1" colspan="1">·</td><td rowspan="1" colspan="1">·</td><td rowspan="1" colspan="1">·</td><td rowspan="1" colspan="1">1</td><td rowspan="1" colspan="1">·</td><td rowspan="1" colspan="1">·</td><td rowspan="1" colspan="1">·</td><td rowspan="1" colspan="1">·</td></tr><tr><td rowspan="1" colspan="1"><italic><tp:taxon-name><tp:taxon-name-part taxon-name-part-type="genus" reg="Salvia">Salvia</tp:taxon-name-part><tp:taxon-name-part taxon-name-part-type="species" reg="verbenaca">verbenaca</tp:taxon-name-part></tp:taxon-name></italic> L.; (juv.)</td><td rowspan="1" colspan="1">·</td><td rowspan="1" colspan="1">·</td><td rowspan="1" colspan="1">·</td><td rowspan="1" colspan="1">·</td><td rowspan="1" colspan="1">·</td><td rowspan="1" colspan="1">·</td><td rowspan="1" colspan="1">·</td><td rowspan="1" colspan="1">+</td><td rowspan="1" colspan="1">·</td><td rowspan="1" colspan="1">·</td><td rowspan="1" colspan="1">·</td></tr><tr><td rowspan="1" colspan="1"><italic><tp:taxon-name><tp:taxon-name-part taxon-name-part-type="genus" reg="Trifolium">Trifolium</tp:taxon-name-part><tp:taxon-name-part taxon-name-part-type="species" reg="campestre">campestre</tp:taxon-name-part></tp:taxon-name></italic> Schreb.</td><td rowspan="1" colspan="1">·</td><td rowspan="1" colspan="1">·</td><td rowspan="1" colspan="1">·</td><td rowspan="1" colspan="1">·</td><td rowspan="1" colspan="1">·</td><td rowspan="1" colspan="1">·</td><td rowspan="1" colspan="1">+</td><td rowspan="1" colspan="1">·</td><td rowspan="1" colspan="1">·</td><td rowspan="1" colspan="1">·</td><td rowspan="1" colspan="1">·</td></tr><tr><td rowspan="1" colspan="1"><italic><tp:taxon-name><tp:taxon-name-part taxon-name-part-type="genus" reg="Medicago">Medicago</tp:taxon-name-part><tp:taxon-name-part taxon-name-part-type="species" reg="lupulina">lupulina</tp:taxon-name-part></tp:taxon-name></italic> L.</td><td rowspan="1" colspan="1">·</td><td rowspan="1" colspan="1">·</td><td rowspan="1" colspan="1">·</td><td rowspan="1" colspan="1">·</td><td rowspan="1" colspan="1">·</td><td rowspan="1" colspan="1">·</td><td rowspan="1" colspan="1">·</td><td rowspan="1" colspan="1">·</td><td rowspan="1" colspan="1">·</td><td rowspan="1" colspan="1">+</td><td rowspan="1" colspan="1">·</td></tr><tr><td rowspan="1" colspan="1"><italic><tp:taxon-name><tp:taxon-name-part taxon-name-part-type="genus" reg="Bupleurum">Bupleurum</tp:taxon-name-part><tp:taxon-name-part taxon-name-part-type="species" reg="trichopodum">trichopodum</tp:taxon-name-part></tp:taxon-name></italic> Boiss. &amp; Spruner</td><td rowspan="1" colspan="1">+</td><td rowspan="1" colspan="1">·</td><td rowspan="1" colspan="1">·</td><td rowspan="1" colspan="1">·</td><td rowspan="1" colspan="1">·</td><td rowspan="1" colspan="1">·</td><td rowspan="1" colspan="1">·</td><td rowspan="1" colspan="1">·</td><td rowspan="1" colspan="1">·</td><td rowspan="1" colspan="1">·</td><td rowspan="1" colspan="1">·</td></tr><tr><td rowspan="1" colspan="1"><italic><tp:taxon-name><tp:taxon-name-part taxon-name-part-type="genus" reg="Crucianella">Crucianella</tp:taxon-name-part><tp:taxon-name-part taxon-name-part-type="species" reg="latifolia">latifolia</tp:taxon-name-part></tp:taxon-name></italic> L.</td><td rowspan="1" colspan="1">·</td><td rowspan="1" colspan="1">·</td><td rowspan="1" colspan="1">·</td><td rowspan="1" colspan="1">·</td><td rowspan="1" colspan="1">+</td><td rowspan="1" colspan="1">·</td><td rowspan="1" colspan="1">·</td><td rowspan="1" colspan="1">·</td><td rowspan="1" colspan="1">·</td><td rowspan="1" colspan="1">·</td><td rowspan="1" colspan="1">·</td></tr><tr><td rowspan="1" colspan="1"><italic><tp:taxon-name><tp:taxon-name-part taxon-name-part-type="genus" reg="Linum">Linum</tp:taxon-name-part><tp:taxon-name-part taxon-name-part-type="species" reg="corymbulosum">corymbulosum</tp:taxon-name-part></tp:taxon-name></italic> Rchb.</td><td rowspan="1" colspan="1">+</td><td rowspan="1" colspan="1">·</td><td rowspan="1" colspan="1">·</td><td rowspan="1" colspan="1">·</td><td rowspan="1" colspan="1">·</td><td rowspan="1" colspan="1">·</td><td rowspan="1" colspan="1">·</td><td rowspan="1" colspan="1">·</td><td rowspan="1" colspan="1">·</td><td rowspan="1" colspan="1">·</td><td rowspan="1" colspan="1">·</td></tr><tr><td rowspan="1" colspan="1"><italic><tp:taxon-name><tp:taxon-name-part taxon-name-part-type="genus" reg="Scorpiurus">Scorpiurus</tp:taxon-name-part><tp:taxon-name-part taxon-name-part-type="species" reg="subvillosus">subvillosus</tp:taxon-name-part></tp:taxon-name></italic> L.</td><td rowspan="1" colspan="1">·</td><td rowspan="1" colspan="1">·</td><td rowspan="1" colspan="1">·</td><td rowspan="1" colspan="1">·</td><td rowspan="1" colspan="1">·</td><td rowspan="1" colspan="1">·</td><td rowspan="1" colspan="1">·</td><td rowspan="1" colspan="1">·</td><td rowspan="1" colspan="1">·</td><td rowspan="1" colspan="1">·</td><td rowspan="1" colspan="1">+</td></tr><tr><td rowspan="1" colspan="12">
                    <bold>Mosses and lichens</bold>
                  </td></tr><tr><td rowspan="1" colspan="1"><italic><tp:taxon-name><tp:taxon-name-part taxon-name-part-type="genus" reg="Tortula">Tortula</tp:taxon-name-part></tp:taxon-name></italic> sp.</td><td rowspan="1" colspan="1">1</td><td rowspan="1" colspan="1">·</td><td rowspan="1" colspan="1">·</td><td rowspan="1" colspan="1">·</td><td rowspan="1" colspan="1">·</td><td rowspan="1" colspan="1">·</td><td rowspan="1" colspan="1">·</td><td rowspan="1" colspan="1">·</td><td rowspan="1" colspan="1">·</td><td rowspan="1" colspan="1">·</td><td rowspan="1" colspan="1">·</td></tr><tr><td rowspan="1" colspan="1">Unknown moss</td><td rowspan="1" colspan="1">·</td><td rowspan="1" colspan="1">·</td><td rowspan="1" colspan="1">+</td><td rowspan="1" colspan="1">·</td><td rowspan="1" colspan="1">·</td><td rowspan="1" colspan="1">·</td><td rowspan="1" colspan="1">·</td><td rowspan="1" colspan="1">·</td><td rowspan="1" colspan="1">·</td><td rowspan="1" colspan="1">·</td><td rowspan="1" colspan="1">·</td></tr><tr><td rowspan="1" colspan="1"><italic><tp:taxon-name><tp:taxon-name-part taxon-name-part-type="genus" reg="Lecanora">Lecanora</tp:taxon-name-part></tp:taxon-name></italic> sp.</td><td rowspan="1" colspan="1">·</td><td rowspan="1" colspan="1">·</td><td rowspan="1" colspan="1">2m</td><td rowspan="1" colspan="1">·</td><td rowspan="1" colspan="1">·</td><td rowspan="1" colspan="1">·</td><td rowspan="1" colspan="1">·</td><td rowspan="1" colspan="1">·</td><td rowspan="1" colspan="1">·</td><td rowspan="1" colspan="1">·</td><td rowspan="1" colspan="1">·</td></tr></tbody></table></table-wrap><fig id="F4" position="float" orientation="portrait"><object-id xmlns:xlink="http://www.w3.org/1999/xlink" content-type="doi" xlink:type="simple">10.3897/phytokeys.241.119144.figure4</object-id><object-id xmlns:xlink="http://www.w3.org/1999/xlink" content-type="arpha" xlink:type="simple">28E41BD3-4FF9-597A-849A-82F4256E1CAB</object-id><label>Figure 4.</label><caption><p>Habitat and habit of <italic><tp:taxon-name><tp:taxon-name-part taxon-name-part-type="genus" reg="Thliphthisa">Thliphthisa</tp:taxon-name-part><tp:taxon-name-part taxon-name-part-type="species" reg="sapphus">sapphus</tp:taxon-name-part></tp:taxon-name></italic><bold>A</bold> coastal cliffs of the Lefkátas Peninsula, the locality of <italic><tp:taxon-name><tp:taxon-name-part taxon-name-part-type="genus" reg="Thliphthisa">Th.</tp:taxon-name-part><tp:taxon-name-part taxon-name-part-type="species" reg="sapphus">sapphus</tp:taxon-name-part></tp:taxon-name></italic> (photograph by M. Hofbauer) <bold>B</bold> cushion of <italic><tp:taxon-name><tp:taxon-name-part taxon-name-part-type="genus" reg="Thliphthisa">Th.</tp:taxon-name-part><tp:taxon-name-part taxon-name-part-type="species" reg="sapphus">sapphus</tp:taxon-name-part></tp:taxon-name></italic> in limestone rock fissure (photograph by M. Sonnleitner) <bold>C</bold> loose cushion of <italic><tp:taxon-name><tp:taxon-name-part taxon-name-part-type="genus" reg="Thliphthisa">Th.</tp:taxon-name-part><tp:taxon-name-part taxon-name-part-type="species" reg="sapphus">sapphus</tp:taxon-name-part></tp:taxon-name></italic> within regolith cover on limestone rocks, together with <tp:taxon-name><tp:taxon-name-part taxon-name-part-type="genus" reg="Lomelosia">Lomelosia</tp:taxon-name-part><tp:taxon-name-part taxon-name-part-type="species" reg="crenata">crenata</tp:taxon-name-part><tp:taxon-name-part taxon-name-part-type="infraspecific-rank">subsp.</tp:taxon-name-part><tp:taxon-name-part taxon-name-part-type="subspecies" reg="dallaportae">dallaportae</tp:taxon-name-part></tp:taxon-name> (photograph by M. Sonnleitner).</p></caption><graphic xmlns:xlink="http://www.w3.org/1999/xlink" xlink:href="phytokeys-241-065_article-119144__-g004.jpg" position="float" orientation="portrait" xlink:type="simple" id="oo_1022510.jpg"><uri content-type="original_file" xlink:type="simple">https://binary.pensoft.net/fig/1022510</uri></graphic></fig><p>We here describe this community as a new association, the <italic><tp:taxon-name><tp:taxon-name-part taxon-name-part-type="genus" reg="Thliphthisa">Thliphthisa</tp:taxon-name-part><tp:taxon-name-part taxon-name-part-type="species" reg="sapphus">sapphus</tp:taxon-name-part></tp:taxon-name></italic>-<italic><tp:taxon-name><tp:taxon-name-part taxon-name-part-type="genus" reg="Lomelosietum">Lomelosietum</tp:taxon-name-part><tp:taxon-name-part taxon-name-part-type="species" reg="dallaportae">dallaportae</tp:taxon-name-part></tp:taxon-name></italic> Mucina <italic>ass. nova hoc loco</italic> (holotype: relevé 9 in Table <xref ref-type="table" rid="T1">1</xref>) and classify this association tentatively in the <italic><tp:taxon-name><tp:taxon-name-part taxon-name-part-type="genus" reg="Caro">Caro</tp:taxon-name-part><tp:taxon-name-part taxon-name-part-type="species" reg="multiflori">multiflori</tp:taxon-name-part></tp:taxon-name></italic>-<italic><tp:taxon-name><tp:taxon-name-part taxon-name-part-type="genus" reg="Aurinion">Aurinion</tp:taxon-name-part><tp:taxon-name-part taxon-name-part-type="species" reg="megalocarpae">megalocarpae</tp:taxon-name-part></tp:taxon-name></italic> Terzi et D’Amico 2008, an alliance of thermo-mesomediterranean chasmophytic vegetation of limestone rock crevices of the south-eastern Italian Adriatic (Apulia) and Ionian coasts (see <xref ref-type="bibr" rid="B23">Mucina et al. (2016)</xref>). The syntaxonomic unit floristically and ecologically most similar is the <italic><tp:taxon-name><tp:taxon-name-part taxon-name-part-type="genus" reg="Scabiosetum">Scabiosetum</tp:taxon-name-part><tp:taxon-name-part taxon-name-part-type="species" reg="dallaportae">dallaportae</tp:taxon-name-part></tp:taxon-name></italic><xref ref-type="bibr" rid="B2">Bianco et al. 1988</xref> (see <xref ref-type="bibr" rid="B2">Bianco et al. (1988)</xref>: table 4; <xref ref-type="bibr" rid="B7">Di Pietro and Wagensommer (2008</xref>: 198), table 3), an association described from Apulia, yet classified within the <italic><tp:taxon-name><tp:taxon-name-part taxon-name-part-type="genus" reg="Asperulion">Asperulion</tp:taxon-name-part><tp:taxon-name-part taxon-name-part-type="species" reg="garganicae">garganicae</tp:taxon-name-part></tp:taxon-name></italic><xref ref-type="bibr" rid="B2">Bianco et al. 1988</xref> (for the syntaxonomic discussion of the <italic><tp:taxon-name><tp:taxon-name-part taxon-name-part-type="genus" reg="Caro">Caro</tp:taxon-name-part><tp:taxon-name-part taxon-name-part-type="species" reg="multiflori">multiflori</tp:taxon-name-part></tp:taxon-name></italic>-<italic><tp:taxon-name><tp:taxon-name-part taxon-name-part-type="genus" reg="Aurinion">Aurinion</tp:taxon-name-part><tp:taxon-name-part taxon-name-part-type="species" reg="megalocarpae">megalocarpae</tp:taxon-name-part></tp:taxon-name></italic> and the <italic><tp:taxon-name><tp:taxon-name-part taxon-name-part-type="genus" reg="Asperulion">Asperulion</tp:taxon-name-part><tp:taxon-name-part taxon-name-part-type="species" reg="garganicae">garganicae</tp:taxon-name-part></tp:taxon-name></italic>, see <xref ref-type="bibr" rid="B7">Di Pietro and Wagensommer (2008)</xref>).</p></tp:treatment-sec><tp:treatment-sec sec-type="conservation status" id="SECID0E3TBI"><title>Conservation status.</title><p>In the area directly accessible to us, we counted about two dozen mature individuals of <italic><tp:taxon-name><tp:taxon-name-part taxon-name-part-type="genus" reg="Thliphthisa">Thliphthisa</tp:taxon-name-part><tp:taxon-name-part taxon-name-part-type="species" reg="sapphus">sapphus</tp:taxon-name-part></tp:taxon-name></italic>. Within the range of sight, further cushions were identified in the nearly vertical cliff slopes below. The size of this single known population can be estimated at roughly 100 individuals, although more populations may exist in the inaccessible cliffs continuously extending north and south of the known population. In 2011, a few individuals were also found in <italic><tp:taxon-name><tp:taxon-name-part taxon-name-part-type="genus" reg="Erica">Erica</tp:taxon-name-part></tp:taxon-name></italic> L. phrygana above the slopes and established on the gravelly banks along a close-by road above the primary cliff habitat. The occurrence on competition-free road banks suggests some potential of the species to colonise open anthropogenic sites, for which an occurrence in unstable gravelly habitats may have been a pre-adaptation.</p><p>Due to the restricted known geographic range, the number of individuals may be drastically reduced by natural hazards, such as land or rock slides. The population is not exposed to immediate synanthropic threats, except for goats that graze even the steepest rock declivities such as the less precipitous slopes. Due to the small number of recorded individuals distributed within a range much less than 1 km<sup>2</sup>, the species falls into IUCN criterion D. Taking into account the possible threats mentioned above, it should be assessed as “Vulnerable” D2 (see <xref ref-type="bibr" rid="B16">IUCN (2022)</xref>). At national or regional scale, it classifies as a range-restricted endemic (as “r” in <xref ref-type="bibr" rid="B8">Dimopoulos et al. (2013)</xref>) and needs to be included in the “Red Data Lists” for Greece as “Endangered”. Further monitoring of the population is certainly needed and conservation measures, such as reduction of grazing, should be taken for the subpopulation in the accessible area at the plateau above the ridge.</p></tp:treatment-sec><ref-list><ref id="B20"><mixed-citation xmlns:xlink="http://www.w3.org/1999/xlink" xlink:type="simple"><person-group><name name-style="western"><surname>Manen</surname><given-names>J-F</given-names></name><name name-style="western"><surname>Natali</surname><given-names>A</given-names></name><name name-style="western"><surname>Ehrendorfer</surname><given-names>F</given-names></name></person-group> (<year>1994</year>) <article-title>Phylogeny of <tp:taxon-name><tp:taxon-name-part taxon-name-part-type="family">Rubiaceae</tp:taxon-name-part></tp:taxon-name>-<tp:taxon-name><tp:taxon-name-part taxon-name-part-type="tribe">Rubieae</tp:taxon-name-part></tp:taxon-name> inferred from the sequence of a cpDNA intergene region.</article-title><source>Plant Systematics and Evolution</source><volume>190</volume>(<issue>3–4</issue>): <fpage>195</fpage>–<lpage>211</lpage>. <ext-link xlink:href="10.1007/BF00986193" ext-link-type="doi" xlink:type="simple">https://doi.org/10.1007/BF00986193</ext-link></mixed-citation></ref><ref id="B24"><mixed-citation xmlns:xlink="http://www.w3.org/1999/xlink" xlink:type="simple"><person-group><name name-style="western"><surname>Natali</surname><given-names>A</given-names></name><name name-style="western"><surname>Manen</surname><given-names>J-F</given-names></name><name name-style="western"><surname>Ehrendorfer</surname><given-names>F</given-names></name></person-group> (<year>1995</year>) <article-title>Phylogeny of the <tp:taxon-name><tp:taxon-name-part taxon-name-part-type="family">Rubiaceae</tp:taxon-name-part></tp:taxon-name>-<tp:taxon-name><tp:taxon-name-part taxon-name-part-type="subfamily">Rubioideae</tp:taxon-name-part></tp:taxon-name>, in particular the tribe <tp:taxon-name><tp:taxon-name-part taxon-name-part-type="tribe">Rubieae</tp:taxon-name-part></tp:taxon-name>: Evidence from a non-coding chloroplast DNA sequence.</article-title><source>Annals of the Missouri Botanical Garden</source><volume>82</volume>(<issue>3</issue>): <fpage>428</fpage>–<lpage>439</lpage>. <ext-link xlink:href="10.2307/2399892" ext-link-type="doi" xlink:type="simple">https://doi.org/10.2307/2399892</ext-link></mixed-citation></ref><ref id="B6"><mixed-citation xmlns:xlink="http://www.w3.org/1999/xlink" xlink:type="simple"><person-group><name name-style="western"><surname>Del Guacchio</surname><given-names>E</given-names></name><name name-style="western"><surname>Caputo</surname><given-names>P</given-names></name></person-group> (<year>2020</year>) <article-title>Splitting <italic><tp:taxon-name><tp:taxon-name-part taxon-name-part-type="genus">Asperula</tp:taxon-name-part></tp:taxon-name></italic> (<tp:taxon-name><tp:taxon-name-part taxon-name-part-type="family">Rubiaceae</tp:taxon-name-part></tp:taxon-name>): A proposal for consistency purposes within sections <italic><tp:taxon-name><tp:taxon-name-part taxon-name-part-type="genus">Cynanchicae</tp:taxon-name-part></tp:taxon-name></italic>, <italic><tp:taxon-name><tp:taxon-name-part taxon-name-part-type="genus">Thliphthisa</tp:taxon-name-part></tp:taxon-name></italic> and <italic><tp:taxon-name><tp:taxon-name-part taxon-name-part-type="genus">Hexaphylla</tp:taxon-name-part></tp:taxon-name></italic>.</article-title><source>Plant Biosystems</source><volume>154</volume>(<issue>5</issue>): <fpage>766</fpage>–<lpage>782</lpage>. <ext-link xlink:href="10.1080/11263504.2020.1804008" ext-link-type="doi" xlink:type="simple">https://doi.org/10.1080/11263504.2020.1804008</ext-link></mixed-citation></ref><ref id="B26"><mixed-citation xmlns:xlink="http://www.w3.org/1999/xlink" xlink:type="simple"><person-group><name name-style="western"><surname>Schönbeck-Temesy</surname><given-names>E</given-names></name><name name-style="western"><surname>Ehrendorfer</surname><given-names>F</given-names></name></person-group> (<year>1985</year>) <article-title><italic><tp:taxon-name><tp:taxon-name-part taxon-name-part-type="genus">Asperula</tp:taxon-name-part><tp:taxon-name-part taxon-name-part-type="species">gorganica</tp:taxon-name-part></tp:taxon-name></italic> und <italic><tp:taxon-name><tp:taxon-name-part taxon-name-part-type="genus">A.</tp:taxon-name-part><tp:taxon-name-part taxon-name-part-type="species">semanensis</tp:taxon-name-part></tp:taxon-name></italic>, zwei neue Arten aus dem Orient, und die palaeo-mediterrane Sektion <italic><tp:taxon-name><tp:taxon-name-part taxon-name-part-type="genus">Thliphthisa</tp:taxon-name-part></tp:taxon-name></italic> (Griseb.) Ehrend. (<tp:taxon-name><tp:taxon-name-part taxon-name-part-type="family">Rubiaceae</tp:taxon-name-part></tp:taxon-name>).</article-title><source>Botanische Jahrbücher für Systematik, Pflanzengeschichte und Pflanzengeographie</source><volume>107</volume>: <fpage>75</fpage>–<lpage>93</lpage>.</mixed-citation></ref><ref id="B10"><mixed-citation xmlns:xlink="http://www.w3.org/1999/xlink" xlink:type="simple"><person-group><name name-style="western"><surname>Ehrendorfer</surname><given-names>F</given-names></name><name name-style="western"><surname>Krendl</surname><given-names>F</given-names></name></person-group> (<year>1976</year>) <article-title>4. <italic><tp:taxon-name><tp:taxon-name-part taxon-name-part-type="genus">Asperula</tp:taxon-name-part></tp:taxon-name></italic> L.</article-title> In: <person-group><name name-style="western"><surname>Tutin</surname><given-names>TG</given-names></name><name name-style="western"><surname>Heywood</surname><given-names>VH</given-names></name><name name-style="western"><surname>Burges</surname><given-names>NA</given-names></name><name name-style="western"><surname>Moore</surname><given-names>DM</given-names></name><name name-style="western"><surname>Valentine</surname><given-names>DH</given-names></name><name name-style="western"><surname>Walters</surname><given-names>SM</given-names></name><name name-style="western"><surname>Webb</surname><given-names>DA</given-names></name></person-group> (<role>Eds</role>) <issue-title>Flora Europaea 4.</issue-title><source>Cambridge University Press, Cambridge</source>, <fpage>4</fpage>–<lpage>14</lpage>.</mixed-citation></ref><ref id="B25"><mixed-citation xmlns:xlink="http://www.w3.org/1999/xlink" xlink:type="simple"><person-group><name name-style="western"><surname>Runemark</surname><given-names>H</given-names></name></person-group> (<year>1969</year>) <article-title>Reproductive drift, a neglected principle in reproductive biology.</article-title><source>Botaniska Notiser</source><volume>122</volume>: <fpage>90</fpage>–<lpage>129</lpage>.</mixed-citation></ref><ref id="B15"><mixed-citation xmlns:xlink="http://www.w3.org/1999/xlink" xlink:type="simple"><person-group><name name-style="western"><surname>Greuter</surname><given-names>W</given-names></name></person-group> (<year>1971</year>) <article-title>Betrachtungen zur Pflanzengeographie der Südägäis.</article-title><source>Opera Botanica</source><volume>30</volume>: <fpage>49</fpage>–<lpage>64</lpage>.</mixed-citation></ref><ref id="B14"><mixed-citation xmlns:xlink="http://www.w3.org/1999/xlink" xlink:type="simple"><person-group><name name-style="western"><surname>Greuter</surname><given-names>W</given-names></name></person-group> (<year>1970</year>) <article-title>Zur Paleogeographie und Florengeschichte der südlichen Ägäis.</article-title><source>Feddes Repertorium</source><volume>81</volume>(<issue>1–5</issue>): <fpage>233</fpage>–<lpage>242</lpage>. <ext-link xlink:href="10.1002/fedr.19700810120" ext-link-type="doi" xlink:type="simple">https://doi.org/10.1002/fedr.19700810120</ext-link></mixed-citation></ref><ref id="B4"><mixed-citation xmlns:xlink="http://www.w3.org/1999/xlink" xlink:type="simple"><person-group><name name-style="western"><surname>Davis</surname><given-names>PH</given-names></name></person-group> (<year>1951</year>) <article-title>Cliff vegetation in the eastern Mediterranean.</article-title><source>Journal of Ecology</source><volume>39</volume>(<issue>1</issue>): <fpage>63</fpage>–<lpage>93</lpage>. <ext-link xlink:href="10.2307/2256628" ext-link-type="doi" xlink:type="simple">https://doi.org/10.2307/2256628</ext-link></mixed-citation></ref><ref id="B30"><mixed-citation xmlns:xlink="http://www.w3.org/1999/xlink" xlink:type="simple"><person-group><name name-style="western"><surname>Snogerup</surname><given-names>S</given-names></name></person-group> (<year>1971</year>) <article-title>Evolutionary and plant geographic aspects of chasmophytic vegetation.</article-title> In: <person-group><name name-style="western"><surname>Davis</surname><given-names>PH</given-names></name><name name-style="western"><surname>Harper</surname><given-names>PC</given-names></name><name name-style="western"><surname>Hedge</surname><given-names>IC</given-names></name></person-group> (<role>Eds</role>) <issue-title>Plant life of South-West Asia.</issue-title><source>Botanical Society of Edinburgh, Edinburgh</source>, <fpage>158</fpage>–<lpage>169</lpage>.</mixed-citation></ref><ref id="B12"><mixed-citation xmlns:xlink="http://www.w3.org/1999/xlink" xlink:type="simple"><person-group><name name-style="western"><surname>Faure</surname><given-names>J</given-names></name><name name-style="western"><surname>Pietrera</surname><given-names>D</given-names></name></person-group> (<year>1969</year>) <article-title>Contribution à l’etude cytotaxinomique des Rubiacees de Grèce.</article-title><source>Annales de la Faculté des Sciences de Marseille</source><volume>42</volume>: <fpage>271</fpage>–<lpage>283</lpage>.</mixed-citation></ref><ref id="B22"><mixed-citation xmlns:xlink="http://www.w3.org/1999/xlink" xlink:type="simple"><person-group><name name-style="western"><surname>Moore</surname><given-names>DM</given-names></name></person-group> (<year>1982</year>) <source>Flora Europaea Check-List and Chromosome Index (Vol. 1).</source><publisher-name>Cambridge University Press</publisher-name>, <publisher-loc>Cambridge</publisher-loc>, <size units="page">423 pp</size>. <ext-link xlink:href="10.1017/CBO9780511735493" ext-link-type="doi" xlink:type="simple">https://doi.org/10.1017/CBO9780511735493</ext-link></mixed-citation></ref><ref id="B5"><mixed-citation xmlns:xlink="http://www.w3.org/1999/xlink" xlink:type="simple"><person-group><name name-style="western"><surname>Montmollin</surname><given-names>B de</given-names></name></person-group> (<year>1986</year>) <article-title>Etude taxonomique de la flore de la Crète. III. Nombres chromosomiques.</article-title><source>Candollea</source><volume>41</volume>: <fpage>431</fpage>–<lpage>439</lpage>.</mixed-citation></ref><ref id="B3"><mixed-citation xmlns:xlink="http://www.w3.org/1999/xlink" xlink:type="simple"><person-group><name name-style="western"><surname>Constantinidis</surname><given-names>T</given-names></name><name name-style="western"><surname>Kamari</surname><given-names>G</given-names></name><name name-style="western"><surname>Phitos</surname><given-names>D</given-names></name></person-group> (<year>1997</year>) <article-title>A cytological study of 28 phanerogams from the mountains of SE Sterea Ellas, Greece.</article-title><source>Willdenowia</source><volume>27</volume>(<issue>1–2</issue>): <fpage>121</fpage>–<lpage>142</lpage>. <ext-link xlink:href="10.3372/wi.27.2711" ext-link-type="doi" xlink:type="simple">https://doi.org/10.3372/wi.27.2711</ext-link></mixed-citation></ref><ref id="B21"><mixed-citation xmlns:xlink="http://www.w3.org/1999/xlink" xlink:type="simple"><person-group><name name-style="western"><surname>Minareci</surname><given-names>E</given-names></name><name name-style="western"><surname>Yildiz</surname><given-names>K</given-names></name></person-group> (<year>2011</year>) <article-title>Karyotype characterization of Turkish taxa of the genus <tp:taxon-name><tp:taxon-name-part taxon-name-part-type="genus">Asperula</tp:taxon-name-part></tp:taxon-name> L.— Section <tp:taxon-name><tp:taxon-name-part taxon-name-part-type="genus"/><tp:taxon-name-part taxon-name-part-type="section">Thliphthisa</tp:taxon-name-part></tp:taxon-name> (<tp:taxon-name><tp:taxon-name-part taxon-name-part-type="family">Rubiaceae</tp:taxon-name-part></tp:taxon-name>).</article-title><source>Indian Journal of Genetics and Plant Breeding</source><volume>71</volume>(<issue>1</issue>): <fpage>49</fpage>–<lpage>54</lpage>.</mixed-citation></ref><ref id="B18"><mixed-citation xmlns:xlink="http://www.w3.org/1999/xlink" xlink:type="simple"><person-group><name name-style="western"><surname>Kiehn</surname><given-names>M</given-names></name><name name-style="western"><surname>Berger</surname><given-names>A</given-names></name></person-group> (<year>2020</year>) <article-title>Neotropical <tp:taxon-name><tp:taxon-name-part taxon-name-part-type="family">Rubiaceae</tp:taxon-name-part></tp:taxon-name>: Synthesis of chromosome data from Costa Rican taxa, with insights on the systematics of the family.</article-title><source>Annals of the Missouri Botanical Garden</source><volume>105</volume>(<issue>4</issue>): <fpage>423</fpage>–<lpage>458</lpage>. <ext-link xlink:href="10.3417/2020421" ext-link-type="doi" xlink:type="simple">https://doi.org/10.3417/2020421</ext-link></mixed-citation></ref><ref id="B19"><mixed-citation xmlns:xlink="http://www.w3.org/1999/xlink" xlink:type="simple"><person-group><name name-style="western"><surname>Kiehn</surname><given-names>M</given-names></name><name name-style="western"><surname>Berger</surname><given-names>A</given-names></name></person-group> (<year>2023</year>) New chromosome counts on <tp:taxon-name><tp:taxon-name-part taxon-name-part-type="family">Rubiaceae</tp:taxon-name-part></tp:taxon-name> from Africa and the Western Indian Ocean islands. Nordic Journal of Botany 2023(5): 1–14, e03732. <ext-link xlink:href="10.1111/njb.03732" ext-link-type="doi" xlink:type="simple">https://doi.org/10.1111/njb.03732</ext-link></mixed-citation></ref><ref id="B27"><mixed-citation xmlns:xlink="http://www.w3.org/1999/xlink" xlink:type="simple"><person-group><name name-style="western"><surname>Simova-Tošić</surname><given-names>D</given-names></name><name name-style="western"><surname>Skuhravá</surname><given-names>M</given-names></name><name name-style="western"><surname>Skuhravý</surname><given-names>V</given-names></name></person-group> (<year>2000</year>) Gall midges (<tp:taxon-name><tp:taxon-name-part taxon-name-part-type="order">Diptera</tp:taxon-name-part></tp:taxon-name>: <tp:taxon-name><tp:taxon-name-part taxon-name-part-type="family">Cecidomyiidae</tp:taxon-name-part></tp:taxon-name>) of Serbia. Acta Entomologica Serbica 5(1/2): 47–93.</mixed-citation></ref><ref id="B28"><mixed-citation xmlns:xlink="http://www.w3.org/1999/xlink" xlink:type="simple"><person-group><name name-style="western"><surname>Skuhravá</surname><given-names>M</given-names></name><name name-style="western"><surname>Skuhravý</surname><given-names>V</given-names></name></person-group> (<year>2016</year>) <article-title>Gall midges (<tp:taxon-name><tp:taxon-name-part taxon-name-part-type="order">Diptera</tp:taxon-name-part></tp:taxon-name>: <tp:taxon-name><tp:taxon-name-part taxon-name-part-type="family">Cecidomyiidae</tp:taxon-name-part></tp:taxon-name>) of Greece – summary of investigations of 1994–2010 and zoogeographical analysis.</article-title><source>Acta Societatis Zoologicae Bohemicae</source><volume>80</volume>: <fpage>127</fpage>–<lpage>163</lpage>.</mixed-citation></ref><ref id="B29"><mixed-citation xmlns:xlink="http://www.w3.org/1999/xlink" xlink:type="simple"><person-group><name name-style="western"><surname>Skuhravá</surname><given-names>M</given-names></name><name name-style="western"><surname>Skuhravý</surname><given-names>V</given-names></name><name name-style="western"><surname>Salemkour</surname><given-names>N</given-names></name><name name-style="western"><surname>Tahar Chauche</surname><given-names>S</given-names></name></person-group> (<year>2020</year>) <article-title>Gall midges (<tp:taxon-name><tp:taxon-name-part taxon-name-part-type="order">Diptera</tp:taxon-name-part></tp:taxon-name>: <tp:taxon-name><tp:taxon-name-part taxon-name-part-type="family">Cecidomyiidae</tp:taxon-name-part></tp:taxon-name>) of Algeria.</article-title><source>Acta Societatis Zoologicae Bohemicae</source><volume>84</volume>: <fpage>67</fpage>–<lpage>92</lpage>.</mixed-citation></ref><ref id="B1"><mixed-citation xmlns:xlink="http://www.w3.org/1999/xlink" xlink:type="simple"><person-group><name name-style="western"><surname>Barkman</surname><given-names>JJ</given-names></name><name name-style="western"><surname>Doing</surname><given-names>H</given-names></name><name name-style="western"><surname>Segal</surname><given-names>S</given-names></name></person-group> (<year>1964</year>) <article-title>Kritische Bemerkungen und Vorschläge zur quantitativen Vegetationsanalyse.</article-title><source>Acta Botanica Neerlandica</source><volume>13</volume>(<issue>3</issue>): <fpage>394</fpage>–<lpage>419</lpage>. <ext-link xlink:href="10.1111/j.1438-8677.1964.tb00164.x" ext-link-type="doi" xlink:type="simple">https://doi.org/10.1111/j.1438-8677.1964.tb00164.x</ext-link></mixed-citation></ref><ref id="B13"><mixed-citation xmlns:xlink="http://www.w3.org/1999/xlink" xlink:type="simple">Flora Ionica Working Group (<year>2016</year> onwards) Flora Ionica – An inventory of ferns and flowering plants of the Ionian Islands (Greece). <ext-link xlink:href="https://floraionica.univie.ac.at" ext-link-type="uri" xlink:type="simple">https://floraionica.univie.ac.at</ext-link> [Accessed February 20, 2023]</mixed-citation></ref><ref id="B32"><mixed-citation xmlns:xlink="http://www.w3.org/1999/xlink" xlink:type="simple"><person-group><name name-style="western"><surname>Wagensommer</surname><given-names>RP</given-names></name></person-group> (<year>2012</year>) <article-title><tp:taxon-name><tp:taxon-name-part taxon-name-part-type="genus">Lomelosia</tp:taxon-name-part><tp:taxon-name-part taxon-name-part-type="species">crenata</tp:taxon-name-part></tp:taxon-name> (Cirillo) Greuter et Burdet subsp. <tp:taxon-name><tp:taxon-name-part taxon-name-part-type="genus"/><tp:taxon-name-part taxon-name-part-type="species"/><tp:taxon-name-part taxon-name-part-type="subspecies">dallaportae</tp:taxon-name-part></tp:taxon-name> (Boiss.) Greuter et Burdet.</article-title><source>Informatore Botanico Italiano</source><volume>44</volume>(<issue>1</issue>): <fpage>195</fpage>–<lpage>256</lpage>.</mixed-citation></ref><ref id="B23"><mixed-citation xmlns:xlink="http://www.w3.org/1999/xlink" xlink:type="simple"><person-group><name name-style="western"><surname>Mucina</surname><given-names>L</given-names></name><name name-style="western"><surname>Bültmann</surname><given-names>H</given-names></name><name name-style="western"><surname>Dierßen</surname><given-names>K</given-names></name><name name-style="western"><surname>Theurillat</surname><given-names>J-P</given-names></name><name name-style="western"><surname>Raus</surname><given-names>T</given-names></name><name name-style="western"><surname>Čarni</surname><given-names>A</given-names></name><name name-style="western"><surname>Šumberová</surname><given-names>K</given-names></name><name name-style="western"><surname>Willner</surname><given-names>W</given-names></name><name name-style="western"><surname>Dengler</surname><given-names>J</given-names></name><name name-style="western"><surname>Gavilán</surname><given-names>García R</given-names></name><name name-style="western"><surname>Chytrý</surname><given-names>M</given-names></name><name name-style="western"><surname>Hájek</surname><given-names>M</given-names></name><name name-style="western"><surname>Di Pietro</surname><given-names>R</given-names></name><name name-style="western"><surname>Iakushenko</surname><given-names>D</given-names></name><name name-style="western"><surname>Pallas</surname><given-names>J</given-names></name><name name-style="western"><surname>Daniëls</surname><given-names>FJA</given-names></name><name name-style="western"><surname>Bergmeier</surname><given-names>E</given-names></name><name name-style="western"><surname>Santos Guerra</surname><given-names>A</given-names></name><name name-style="western"><surname>Ermakov</surname><given-names>N</given-names></name><name name-style="western"><surname>Valachovič</surname><given-names>M</given-names></name><name name-style="western"><surname>Schaminée</surname><given-names>JHJ</given-names></name><name name-style="western"><surname>Lysenko</surname><given-names>T</given-names></name><name name-style="western"><surname>Didukh</surname><given-names>YP</given-names></name><name name-style="western"><surname>Pignatti</surname><given-names>S</given-names></name><name name-style="western"><surname>Rodwell</surname><given-names>JS</given-names></name><name name-style="western"><surname>Capelo</surname><given-names>J</given-names></name><name name-style="western"><surname>Weber</surname><given-names>HE</given-names></name><name name-style="western"><surname>Solomeshch</surname><given-names>A</given-names></name><name name-style="western"><surname>Dimopoulos</surname><given-names>P</given-names></name><name name-style="western"><surname>Aguiar</surname><given-names>C</given-names></name><name name-style="western"><surname>Hennekens</surname><given-names>SM</given-names></name><name name-style="western"><surname>Tichý</surname><given-names>L</given-names></name></person-group> (<year>2016</year>) Vegetation of Europe: Hierarchical floristic classification system of vascular plant, bryophyte, lichen, and algal communities. Applied Vegetation Science 19(S1, Suppl. 1): 3–264. <ext-link xlink:href="10.1111/avsc.12257" ext-link-type="doi" xlink:type="simple">https://doi.org/10.1111/avsc.12257</ext-link></mixed-citation></ref><ref id="B2"><mixed-citation xmlns:xlink="http://www.w3.org/1999/xlink" xlink:type="simple"><person-group><name name-style="western"><surname>Bianco</surname><given-names>P</given-names></name><name name-style="western"><surname>Brullo</surname><given-names>S</given-names></name><name name-style="western"><surname>Pignatti</surname><given-names>E</given-names></name><name name-style="western"><surname>Pignatti</surname><given-names>S</given-names></name></person-group> (<year>1988</year>) <article-title>La vegetazione delle rupi calcareae della Puglia.</article-title><source>Braun-Blanquetia</source><volume>2</volume>: <fpage>133</fpage>–<lpage>151</lpage>.</mixed-citation></ref><ref id="B7"><mixed-citation xmlns:xlink="http://www.w3.org/1999/xlink" xlink:type="simple"><person-group><name name-style="western"><surname>Di Pietro</surname><given-names>R</given-names></name><name name-style="western"><surname>Wagensommer</surname><given-names>RP</given-names></name></person-group> (<year>2008</year>) <article-title>Analisi fitosociologica su alcune specie rare e/o minacciate del Parco Nazionale del Gargano (Italia centro-meridionale) e considerazioni sintassonomiche sulle comunità casmofitiche della Puglia.</article-title><source>Fitosociologia</source><volume>45</volume>: <fpage>177</fpage>–<lpage>200</lpage>.</mixed-citation></ref><ref id="B16"><mixed-citation xmlns:xlink="http://www.w3.org/1999/xlink" xlink:type="simple">IUCN (<year>2022</year>) Guidelines for Using the IUCN Red List Categories and Criteria. Version 15.1 (July 2022). Prepared by the Standards and Petitions Subcommittee. <ext-link xlink:href="https://www.iucnredlist.org/documents/RedListGuidelines.pdf" ext-link-type="uri" xlink:type="simple">https://www.iucnredlist.org/documents/RedListGuidelines.pdf</ext-link> [Accessed December 20, 2022]</mixed-citation></ref><ref id="B8"><mixed-citation xmlns:xlink="http://www.w3.org/1999/xlink" xlink:type="simple"><person-group><name name-style="western"><surname>Dimopoulos</surname><given-names>P</given-names></name><name name-style="western"><surname>Raus</surname><given-names>T</given-names></name><name name-style="western"><surname>Bergmeier</surname><given-names>E</given-names></name><name name-style="western"><surname>Constantinidis</surname><given-names>T</given-names></name><name name-style="western"><surname>Iatrou</surname><given-names>G</given-names></name><name name-style="western"><surname>Kokkini</surname><given-names>S</given-names></name><name name-style="western"><surname>Strid</surname><given-names>A</given-names></name><name name-style="western"><surname>Tzanoudakis</surname><given-names>D</given-names></name></person-group> (<year>2013</year>) Vascular plants of Greece: An annotated checklist. Botanischer Garten und Botanisches Museum Berlin-Dahlem, Berlin; Hellenic Botanical Society, Athens, 1–372. [Englera 31]</mixed-citation></ref></ref-list></tp:taxon-treatment>
